# Supplementary material for: Tris(4-formyl­phen­yl)phosphane oxide tetra­hydro­furan hemisolvate
Source: Acta Crystallogr Sect E Struct Rep Online. 2013 Jul 31;69(Pt 8):o1362–3. doi: 10.1107/S1600536813020059 (PMC3793837; doi:10.1107/S1600536813020059)
Supplement: Supplementary file 1 [file e-69-o1362-sup1.cif]

##############################################################################
#                                                                            #
# This CIF contains the data in a paper accepted for publication in          #
# Acta Crystallographica Section E. It conforms to the requirements of       #
# Notes for Authors for Acta Crystallographica Section E, and has been       #
# peer reviewed under the auspices of the IUCr Commission on Journals.       #
#                                                                            #
# Full details of the Crystallographic Information File format               #
# are given in the paper "The Crystallographic Information File (CIF):       #
# a New Standard Archive File for Crystallography" by S. R. Hall, F. H.      #
# Allen and I. D. Brown [Acta Cryst. (1991), A47, 655-685].                  #
#                                                                            #
# The current version of the core CIF dictionary is obtainable from          #
# ftp://ftp.iucr.org/pub/cif_core.dic.                                       #
#                                                                            #
# Software is freely available for graphical display of the structure(s)     #
# in this CIF. For information consult the CIF software page                 #
# http://www.iucr.org/resources/cif/software.                                #
#                                                                            #
# This file may be used for bona fide research purposes within the           #
# scientific community so long as proper attribution is given to the journal # 
# article from which it was obtained.                                        #
#                                                                            #
##############################################################################
data_global
_audit_creation_method     SHELXL-97
_journal_date_recd_electronic     2013-06-25
_journal_date_accepted     2013-07-19
_journal_name_full     'Acta Crystallographica, Section E'
_journal_year     2013
_journal_volume     69
_journal_issue      8
_journal_page_first     o1362
_journal_page_last     o1363
_journal_paper_category     QO
_journal_paper_doi     10.1107/S1600536813020059
_journal_coeditor_code     FJ2638
_publ_contact_author
;
Frank R. Fronczek
Department of Chemistry
Louisiana State University
Baton Rouge
LA 70803-1804
USA
;
_publ_contact_author_email     'ffroncz@lsu.edu'
_publ_contact_author_fax     '(225) 578 3458'
_publ_contact_author_phone     '(225) 578 8270'
_publ_section_title
;
Tris(4-formylphenyl)phosphane oxide tetrahydrofuran hemisolvate
;
loop_
    _publ_author_name
    _publ_author_footnote
    _publ_author_address
    'Kakoullis Jr, James'
;
Natural Science Department
Clearwater Campus,
St Petersburg College,
PO Box 13489,
St Petersburg,
FL 33733-3489,
USA.
;
;    Department of Chemistry
     Louisiana State University
     Baton Rouge
     LA 70803-1804
     USA
;
    'Fronczek, Frank R.' .
;    Department of Chemistry
     Louisiana State University
     Baton Rouge
     LA 70803-1804
     USA
;
    'Maverick, Andrew W.' .
;    Department of Chemistry
     Louisiana State University
     Baton Rouge
     LA 70803-1804
     USA
;
_publ_section_synopsis     .
data_I
_audit_creation_method     SHELXL-97
_chemical_name_systematic
;
Tris(4-formylphenyl)phosphane oxide tetrahydrofuran hemisolvate
;
_chemical_name_common     ?
_chemical_formula_moiety     'C21 H15 O4 P, 0.5(C4 H8 O)'
_chemical_formula_sum     'C23 H19 O4.50 P'
_chemical_formula_iupac     'C21 H15 O4 P, 0.5C4 H8 O'
_chemical_formula_weight     398.35
_chemical_melting_point     ?
_symmetry_cell_setting     monoclinic
_symmetry_space_group_name_H-M     'C 2/c'
_symmetry_space_group_name_Hall     '-C 2yc'
loop_
    _symmetry_equiv_pos_as_xyz
    'x, y, z'
    '-x, y, -z+1/2'
    'x+1/2, y+1/2, z'
    '-x+1/2, y+1/2, -z+1/2'
    '-x, -y, -z'
    'x, -y, z-1/2'
    '-x+1/2, -y+1/2, -z'
    'x+1/2, -y+1/2, z-1/2'
_cell_length_a     21.371(3)
_cell_length_b     13.474(2)
_cell_length_c     13.436(2)
_cell_angle_alpha     90
_cell_angle_beta     99.018(9)
_cell_angle_gamma     90
_cell_volume     3821.1(10)
_cell_formula_units_Z     8
_cell_measurement_reflns_used     7492
_cell_measurement_theta_min     2.5
_cell_measurement_theta_max     33.7
_cell_measurement_temperature     110.0(5)
_exptl_crystal_description     fragment
_exptl_crystal_colour     'yellow'
_exptl_crystal_size_max     0.45
_exptl_crystal_size_mid     0.43
_exptl_crystal_size_min     0.38
_exptl_crystal_density_diffrn     1.385
_exptl_crystal_density_meas     ?
_exptl_crystal_density_method     'not measured'
_exptl_crystal_F_000     1664
_exptl_absorpt_coefficient_mu     0.174
_exptl_absorpt_correction_type     multi-scan
_exptl_absorpt_process_details     '(SCALEPACK; Otwinowski & Minor, 1997)'
_exptl_absorpt_correction_T_min     0.926
_exptl_absorpt_correction_T_max     0.937
_exptl_special_details     ?
_diffrn_ambient_temperature     110.0(5)
_diffrn_radiation_type     MoK\a
_diffrn_radiation_wavelength     0.71073
_diffrn_radiation_source     'fine-focus sealed tube'
_diffrn_radiation_monochromator     graphite
_diffrn_measurement_device     'Nonius KappaCCD'
_diffrn_measurement_method     '\w and \f scans '
_diffrn_detector_area_resol_mean     ?
_diffrn_reflns_number     36155
_diffrn_reflns_av_R_equivalents     0.023
_diffrn_reflns_av_sigmaI/netI     0.0355
_diffrn_reflns_theta_min     3.0
_diffrn_reflns_theta_max     33.7
_diffrn_reflns_theta_full     33.7
_diffrn_measured_fraction_theta_max     0.996
_diffrn_measured_fraction_theta_full     0.996
_diffrn_reflns_limit_h_min     -33
_diffrn_reflns_limit_h_max     33
_diffrn_reflns_limit_k_min     -19
_diffrn_reflns_limit_k_max     21
_diffrn_reflns_limit_l_min     -20
_diffrn_reflns_limit_l_max     20
_diffrn_standards_number     ?
_diffrn_standards_interval_count     ?
_diffrn_standards_interval_time     ?
_diffrn_standards_decay_%     ?
_refine_special_details
;
Refinement of <i>F</i>^2^ against ALL reflections. The weighted <i>R</i>-factor
<i>wR</i> and goodness of fit <i>S</i> are based on <i>F</i>^2^, conventional
<i>R</i>-factors <i>R</i> are based on <i>F</i>, with <i>F</i> set to zero for
negative <i>F</i>^2^. The threshold expression of <i>F</i>^2^ >
\s(<i>F</i>^2^) is used only for calculating <i>R</i>-factors(gt) <i>etc</i>.
and is not relevant to the choice of reflections for refinement.
<i>R</i>-factors based on <i>F</i>^2^ are statistically about twice as large
as those based on <i>F</i>, and <i>R</i>- factors based on ALL data will be
even larger.
;
_reflns_number_total     7598
_reflns_number_gt     5928
_reflns_threshold_expression     I>2\s(I)
_refine_ls_structure_factor_coef     Fsqd
_refine_ls_matrix_type     full
_refine_ls_R_factor_all     0.061
_refine_ls_R_factor_gt     0.042
_refine_ls_wR_factor_gt     0.106
_refine_ls_wR_factor_ref     0.116
_refine_ls_goodness_of_fit_ref     1.027
_refine_ls_restrained_S_all     1.027
_refine_ls_number_reflns     7598
_refine_ls_number_parameters     280
_refine_ls_number_restraints     0
_refine_ls_hydrogen_treatment     constr
_refine_ls_weighting_scheme     calc
_refine_ls_weighting_details
         'calc w=1/[\s^2^(Fo^2^)+(0.0523P)^2^+2.5619P] where P=(Fo^2^+2Fc^2^)/3'
_atom_sites_solution_hydrogens     geom
_atom_sites_solution_primary     direct
_atom_sites_solution_secondary     difmap
_refine_ls_shift/su_max     0.001
_refine_ls_shift/su_mean     0.000
_refine_diff_density_max     0.40
_refine_diff_density_min     -0.39
_refine_ls_extinction_method     none
_refine_ls_extinction_coef     ?
loop_
    _atom_type_symbol
    _atom_type_description
    _atom_type_scat_dispersion_real
    _atom_type_scat_dispersion_imag
    _atom_type_scat_source
    'C' 'C' 0.0033 0.0016
                         'International Tables Vol C Tables 4.2.6.8 and 6.1.1.4'
    'H' 'H' 0.0000 0.0000
                         'International Tables Vol C Tables 4.2.6.8 and 6.1.1.4'
    'O' 'O' 0.0106 0.0060
                         'International Tables Vol C Tables 4.2.6.8 and 6.1.1.4'
    'P' 'P' 0.1023 0.0942
                         'International Tables Vol C Tables 4.2.6.8 and 6.1.1.4'
_computing_data_collection     'COLLECT (Nonius, 2000)'
_computing_cell_refinement     'SCALEPACK (Otwinowski & Minor, 1997)'
_computing_data_reduction     'DENZO and SCALEPACK (Otwinowski & Minor, 1997)'
_computing_structure_solution     'SIR97 (Altomare <i>et al.</i>, 1999)'
_computing_structure_refinement     'SHELXL97 (Sheldrick, 2008)'
_computing_molecular_graphics     'ORTEP-3 for Windows (Farrugia, 2012)'
_computing_publication_material     'SHELXL97 (Sheldrick, 2008)'
loop_
    _atom_site_type_symbol
    _atom_site_label
    _atom_site_fract_x
    _atom_site_fract_y
    _atom_site_fract_z
    _atom_site_U_iso_or_equiv
    _atom_site_adp_type
    _atom_site_calc_flag
    _atom_site_refinement_flags
    _atom_site_occupancy
    _atom_site_symmetry_multiplicity
    _atom_site_disorder_assembly
    _atom_site_disorder_group
    P P1 0.328736(12) 0.285691(19) 0.269566(19) 0.01652(7) Uani d . 1 1 . .
    O O1 0.27730(4) 0.35710(6) 0.23209(6) 0.02304(16) Uani d . 1 1 . .
    O O2 0.58557(5) 0.58191(7) 0.41717(7) 0.0341(2) Uani d . 1 1 . .
    O O3 0.21889(4) -0.06198(6) 0.57196(7) 0.02736(18) Uani d . 1 1 . .
    O O4 0.42853(5) -0.02731(8) -0.07657(8) 0.0385(2) Uani d . 1 1 . .
    C C1 0.40140(5) 0.34656(8) 0.32453(7) 0.01777(18) Uani d . 1 1 . .
    C C2 0.40518(5) 0.44958(8) 0.31497(8) 0.02015(19) Uani d . 1 1 . .
    H H2 0.3691 0.4861 0.2848 0.024 Uiso calc R 1 1 . .
    C C3 0.46164(5) 0.49869(8) 0.34949(8) 0.0224(2) Uani d . 1 1 . .
    H H3 0.4643 0.5687 0.3425 0.027 Uiso calc R 1 1 . .
    C C4 0.51435(5) 0.44465(8) 0.39446(8) 0.02102(19) Uani d . 1 1 . .
    C C5 0.51021(5) 0.34239(9) 0.40684(8) 0.0227(2) Uani d . 1 1 . .
    H H5 0.5459 0.3063 0.4393 0.027 Uiso calc R 1 1 . .
    C C6 0.45398(5) 0.29303(8) 0.37179(8) 0.0217(2) Uani d . 1 1 . .
    H H6 0.4512 0.2232 0.3798 0.026 Uiso calc R 1 1 . .
    C C7 0.57583(6) 0.49462(10) 0.42927(9) 0.0268(2) Uani d . 1 1 . .
    H H7 0.6096 0.4556 0.4632 0.032 Uiso calc R 1 1 . .
    C C8 0.30889(5) 0.20142(7) 0.36429(7) 0.01710(17) Uani d . 1 1 . .
    C C9 0.26866(5) 0.12078(8) 0.33428(8) 0.01918(19) Uani d . 1 1 . .
    H H9 0.2543 0.1092 0.2647 0.023 Uiso calc R 1 1 . .
    C C10 0.24976(5) 0.05794(8) 0.40579(8) 0.01975(19) Uani d . 1 1 . .
    H H10 0.2230 0.0029 0.3855 0.024 Uiso calc R 1 1 . .
    C C11 0.27051(5) 0.07641(8) 0.50828(8) 0.01879(18) Uani d . 1 1 . .
    C C12 0.30915(5) 0.15758(8) 0.53806(8) 0.0211(2) Uani d . 1 1 . .
    H H12 0.3223 0.1703 0.6078 0.025 Uiso calc R 1 1 . .
    C C13 0.32874(5) 0.22025(8) 0.46671(8) 0.01944(18) Uani d . 1 1 . .
    H H13 0.3554 0.2753 0.4873 0.023 Uiso calc R 1 1 . .
    C C14 0.25276(5) 0.01018(8) 0.58758(8) 0.0222(2) Uani d . 1 1 . .
    H H14 0.2692 0.0255 0.6557 0.027 Uiso calc R 1 1 . .
    C C15 0.35007(5) 0.21019(7) 0.16835(7) 0.01758(18) Uani d . 1 1 . .
    C C16 0.39073(5) 0.12789(8) 0.18493(8) 0.0216(2) Uani d . 1 1 . .
    H H16 0.4074 0.1081 0.2517 0.026 Uiso calc R 1 1 . .
    C C17 0.40635(6) 0.07555(9) 0.10328(9) 0.0244(2) Uani d . 1 1 . .
    H H17 0.4348 0.0211 0.1141 0.029 Uiso calc R 1 1 . .
    C C18 0.38019(5) 0.10291(9) 0.00515(8) 0.0234(2) Uani d . 1 1 . .
    C C19 0.34019(5) 0.18443(9) -0.01138(8) 0.0236(2) Uani d . 1 1 . .
    H H19 0.3228 0.2031 -0.0782 0.028 Uiso calc R 1 1 . .
    C C20 0.32550(5) 0.23890(8) 0.07013(8) 0.02047(19) Uani d . 1 1 . .
    H H20 0.2988 0.2955 0.0588 0.025 Uiso calc R 1 1 . .
    C C21 0.39321(6) 0.04313(10) -0.08199(9) 0.0303(3) Uani d . 1 1 . .
    H H21 0.3722 0.0616 -0.1469 0.036 Uiso calc R 1 1 . .
    O O1S 0.45041(11) 0.23429(19) 0.84831(19) 0.0494(6) Uani d P 0.50 1 A -1
    C C1S 0.51269(14) 0.1940(3) 0.8648(3) 0.0386(6) Uani d P 0.50 1 A -1
    H H11S 0.5170 0.1448 0.9202 0.058 Uiso calc PR 0.50 1 A -1
    H H12S 0.5443 0.2473 0.8831 0.058 Uiso calc PR 0.50 1 A -1
    C C2S 0.5231(3) 0.1445(4) 0.7670(3) 0.0762(15) Uani d P 0.50 1 A -1
    H H21S 0.5678 0.1498 0.7565 0.114 Uiso calc PR 0.50 1 A -1
    H H22S 0.5104 0.0738 0.7652 0.114 Uiso calc PR 0.50 1 A -1
    C C3S 0.4797(3) 0.2050(3) 0.6906(4) 0.0720(16) Uani d P 0.50 1 A -1
    H H31S 0.5012 0.2656 0.6715 0.108 Uiso calc PR 0.50 1 A -1
    H H32S 0.4648 0.1657 0.6292 0.108 Uiso calc PR 0.50 1 A -1
    C C4S 0.4278(2) 0.2296(4) 0.7434(3) 0.0701(14) Uani d P 0.50 1 A -1
    H H41S 0.4094 0.2944 0.7196 0.105 Uiso calc PR 0.50 1 A -1
    H H42S 0.3943 0.1786 0.7298 0.105 Uiso calc PR 0.50 1 A -1
loop_
    _atom_site_aniso_label
    _atom_site_aniso_U_11
    _atom_site_aniso_U_22
    _atom_site_aniso_U_33
    _atom_site_aniso_U_12
    _atom_site_aniso_U_13
    _atom_site_aniso_U_23
    P1 0.01646(12) 0.01632(11) 0.01603(11) 0.00020(9) 0.00027(8) -0.00027(9)
    O1 0.0221(4) 0.0220(4) 0.0238(4) 0.0043(3) -0.0003(3) 0.0014(3)
    O2 0.0340(5) 0.0338(5) 0.0348(5) -0.0149(4) 0.0062(4) -0.0057(4)
    O3 0.0300(4) 0.0246(4) 0.0285(4) -0.0029(3) 0.0075(3) 0.0020(3)
    O4 0.0330(5) 0.0477(6) 0.0363(5) -0.0048(4) 0.0103(4) -0.0206(4)
    C1 0.0174(4) 0.0189(4) 0.0169(4) -0.0015(3) 0.0024(3) -0.0020(3)
    C2 0.0220(5) 0.0203(4) 0.0182(4) -0.0007(4) 0.0032(3) 0.0007(4)
    C3 0.0260(5) 0.0209(5) 0.0209(4) -0.0049(4) 0.0050(4) -0.0006(4)
    C4 0.0196(5) 0.0259(5) 0.0183(4) -0.0045(4) 0.0052(3) -0.0043(4)
    C5 0.0176(5) 0.0259(5) 0.0244(5) 0.0008(4) 0.0021(4) -0.0037(4)
    C6 0.0201(5) 0.0197(5) 0.0249(5) 0.0004(4) 0.0015(4) -0.0024(4)
    C7 0.0223(5) 0.0335(6) 0.0253(5) -0.0075(4) 0.0059(4) -0.0076(5)
    C8 0.0164(4) 0.0176(4) 0.0172(4) 0.0005(3) 0.0021(3) -0.0003(3)
    C9 0.0196(5) 0.0209(4) 0.0166(4) -0.0014(4) 0.0014(3) -0.0033(3)
    C10 0.0193(4) 0.0190(4) 0.0210(4) -0.0022(4) 0.0035(3) -0.0027(4)
    C11 0.0202(4) 0.0177(4) 0.0190(4) 0.0018(3) 0.0049(3) -0.0010(3)
    C12 0.0251(5) 0.0215(5) 0.0162(4) -0.0001(4) 0.0017(4) -0.0019(3)
    C13 0.0208(5) 0.0186(4) 0.0182(4) -0.0019(4) 0.0008(3) -0.0025(3)
    C14 0.0263(5) 0.0210(5) 0.0206(5) 0.0026(4) 0.0076(4) -0.0006(4)
    C15 0.0177(4) 0.0187(4) 0.0159(4) -0.0024(3) 0.0012(3) -0.0008(3)
    C16 0.0242(5) 0.0221(5) 0.0180(4) 0.0012(4) 0.0012(4) -0.0007(4)
    C17 0.0242(5) 0.0250(5) 0.0239(5) 0.0005(4) 0.0037(4) -0.0053(4)
    C18 0.0229(5) 0.0287(5) 0.0192(4) -0.0076(4) 0.0053(4) -0.0064(4)
    C19 0.0231(5) 0.0311(5) 0.0160(4) -0.0066(4) 0.0009(4) -0.0004(4)
    C20 0.0197(4) 0.0230(5) 0.0177(4) -0.0028(4) -0.0001(3) 0.0013(4)
    C21 0.0289(6) 0.0398(7) 0.0235(5) -0.0105(5) 0.0086(4) -0.0111(5)
    O1S 0.0330(11) 0.0568(14) 0.0539(14) -0.0007(10) -0.0072(10) 0.0064(11)
    C1S 0.0297(13) 0.0431(17) 0.0399(16) -0.0004(11) -0.0043(12) -0.0067(14)
    C2S 0.107(5) 0.078(3) 0.039(2) 0.021(3) 0.001(2) -0.008(2)
    C3S 0.128(5) 0.0307(17) 0.046(2) -0.003(2) -0.022(3) 0.0030(17)
    C4S 0.070(3) 0.078(3) 0.050(2) -0.030(2) -0.0275(19) 0.036(2)
_geom_special_details
;
All e.s.d.'s (except the e.s.d. in the dihedral angle between two l.s. planes)
are estimated using the full covariance matrix. The cell e.s.d.'s are taken
into account individually in the estimation of e.s.d.'s in distances, angles
and torsion angles; correlations between e.s.d.'s in cell parameters are only
used when they are defined by crystal symmetry. An approximate (isotropic)
treatment of cell e.s.d.'s is used for estimating e.s.d.'s involving l.s.
planes.
;
loop_
    _geom_bond_atom_site_label_1
    _geom_bond_atom_site_label_2
    _geom_bond_site_symmetry_2
    _geom_bond_distance
    _geom_bond_publ_flag
    P1 O1 . 1.4880(8) ?
    P1 C8 . 1.8050(10) ?
    P1 C1 . 1.8083(11) ?
    P1 C15 . 1.8129(10) ?
    O2 C7 . 1.2099(16) ?
    O3 C14 . 1.2107(14) ?
    O4 C21 . 1.2078(17) ?
    C1 C2 . 1.3975(15) ?
    C1 C6 . 1.4009(15) ?
    C2 C3 . 1.3905(15) ?
    C2 H2 . 0.9500 ?
    C3 C4 . 1.3968(16) ?
    C3 H3 . 0.9500 ?
    C4 C5 . 1.3924(16) ?
    C4 C7 . 1.4851(15) ?
    C5 C6 . 1.3895(15) ?
    C5 H5 . 0.9500 ?
    C6 H6 . 0.9500 ?
    C7 H7 . 0.9500 ?
    C8 C13 . 1.3981(14) ?
    C8 C9 . 1.4049(14) ?
    C9 C10 . 1.3873(15) ?
    C9 H9 . 0.9500 ?
    C10 C11 . 1.4013(14) ?
    C10 H10 . 0.9500 ?
    C11 C12 . 1.3909(15) ?
    C11 C14 . 1.4839(15) ?
    C12 C13 . 1.3904(15) ?
    C12 H12 . 0.9500 ?
    C13 H13 . 0.9500 ?
    C14 H14 . 0.9500 ?
    C15 C20 . 1.3963(14) ?
    C15 C16 . 1.4050(15) ?
    C16 C17 . 1.3882(15) ?
    C16 H16 . 0.9500 ?
    C17 C18 . 1.3984(16) ?
    C17 H17 . 0.9500 ?
    C18 C19 . 1.3881(17) ?
    C18 C21 . 1.4830(16) ?
    C19 C20 . 1.3944(15) ?
    C19 H19 . 0.9500 ?
    C20 H20 . 0.9500 ?
    C21 H21 . 0.9500 ?
    O1S C4S . 1.418(4) ?
    O1S C1S . 1.422(4) ?
    C1S C2S . 1.519(5) ?
    C1S H11S . 0.9900 ?
    C1S H12S . 0.9900 ?
    C2S C3S . 1.510(6) ?
    C2S H21S . 0.9900 ?
    C2S H22S . 0.9900 ?
    C3S C4S . 1.446(8) ?
    C3S H31S . 0.9900 ?
    C3S H32S . 0.9900 ?
    C4S H41S . 0.9900 ?
    C4S H42S . 0.9900 ?
loop_
    _geom_angle_atom_site_label_1
    _geom_angle_atom_site_label_2
    _geom_angle_atom_site_label_3
    _geom_angle_site_symmetry_1
    _geom_angle_site_symmetry_3
    _geom_angle
    _geom_angle_publ_flag
    O1 P1 C8 . . 113.74(5) ?
    O1 P1 C1 . . 112.73(5) ?
    C8 P1 C1 . . 106.20(5) ?
    O1 P1 C15 . . 111.61(5) ?
    C8 P1 C15 . . 106.89(5) ?
    C1 P1 C15 . . 105.07(5) ?
    C2 C1 C6 . . 119.95(10) ?
    C2 C1 P1 . . 118.12(8) ?
    C6 C1 P1 . . 121.87(8) ?
    C3 C2 C1 . . 120.11(10) ?
    C3 C2 H2 . . 119.9 ?
    C1 C2 H2 . . 119.9 ?
    C2 C3 C4 . . 119.68(10) ?
    C2 C3 H3 . . 120.2 ?
    C4 C3 H3 . . 120.2 ?
    C5 C4 C3 . . 120.36(10) ?
    C5 C4 C7 . . 118.73(11) ?
    C3 C4 C7 . . 120.91(10) ?
    C6 C5 C4 . . 120.07(10) ?
    C6 C5 H5 . . 120.0 ?
    C4 C5 H5 . . 120.0 ?
    C5 C6 C1 . . 119.79(10) ?
    C5 C6 H6 . . 120.1 ?
    C1 C6 H6 . . 120.1 ?
    O2 C7 C4 . . 124.11(12) ?
    O2 C7 H7 . . 117.9 ?
    C4 C7 H7 . . 117.9 ?
    C13 C8 C9 . . 120.03(9) ?
    C13 C8 P1 . . 120.75(8) ?
    C9 C8 P1 . . 119.01(7) ?
    C10 C9 C8 . . 120.31(9) ?
    C10 C9 H9 . . 119.8 ?
    C8 C9 H9 . . 119.8 ?
    C9 C10 C11 . . 119.38(10) ?
    C9 C10 H10 . . 120.3 ?
    C11 C10 H10 . . 120.3 ?
    C12 C11 C10 . . 120.30(10) ?
    C12 C11 C14 . . 118.26(9) ?
    C10 C11 C14 . . 121.44(10) ?
    C13 C12 C11 . . 120.57(9) ?
    C13 C12 H12 . . 119.7 ?
    C11 C12 H12 . . 119.7 ?
    C12 C13 C8 . . 119.39(10) ?
    C12 C13 H13 . . 120.3 ?
    C8 C13 H13 . . 120.3 ?
    O3 C14 C11 . . 124.87(10) ?
    O3 C14 H14 . . 117.6 ?
    C11 C14 H14 . . 117.6 ?
    C20 C15 C16 . . 120.01(10) ?
    C20 C15 P1 . . 116.88(8) ?
    C16 C15 P1 . . 123.09(8) ?
    C17 C16 C15 . . 119.67(10) ?
    C17 C16 H16 . . 120.2 ?
    C15 C16 H16 . . 120.2 ?
    C16 C17 C18 . . 120.06(11) ?
    C16 C17 H17 . . 120.0 ?
    C18 C17 H17 . . 120.0 ?
    C19 C18 C17 . . 120.31(10) ?
    C19 C18 C21 . . 119.37(11) ?
    C17 C18 C21 . . 120.29(11) ?
    C18 C19 C20 . . 119.97(10) ?
    C18 C19 H19 . . 120.0 ?
    C20 C19 H19 . . 120.0 ?
    C19 C20 C15 . . 119.93(10) ?
    C19 C20 H20 . . 120.0 ?
    C15 C20 H20 . . 120.0 ?
    O4 C21 C18 . . 124.90(12) ?
    O4 C21 H21 . . 117.6 ?
    C18 C21 H21 . . 117.6 ?
    C4S O1S C1S . . 107.6(3) ?
    O1S C1S C2S . . 107.0(3) ?
    O1S C1S H11S . . 110.3 ?
    C2S C1S H11S . . 110.3 ?
    O1S C1S H12S . . 110.3 ?
    C2S C1S H12S . . 110.3 ?
    H11S C1S H12S . . 108.6 ?
    C3S C2S C1S . . 101.2(4) ?
    C3S C2S H21S . . 111.5 ?
    C1S C2S H21S . . 111.5 ?
    C3S C2S H22S . . 111.5 ?
    C1S C2S H22S . . 111.5 ?
    H21S C2S H22S . . 109.4 ?
    C4S C3S C2S . . 103.1(4) ?
    C4S C3S H31S . . 111.2 ?
    C2S C3S H31S . . 111.2 ?
    C4S C3S H32S . . 111.2 ?
    C2S C3S H32S . . 111.2 ?
    H31S C3S H32S . . 109.1 ?
    O1S C4S C3S . . 109.3(3) ?
    O1S C4S H41S . . 109.8 ?
    C3S C4S H41S . . 109.8 ?
    O1S C4S H42S . . 109.8 ?
    C3S C4S H42S . . 109.8 ?
    H41S C4S H42S . . 108.3 ?
loop_
    _geom_torsion_atom_site_label_1
    _geom_torsion_atom_site_label_2
    _geom_torsion_atom_site_label_3
    _geom_torsion_atom_site_label_4
    _geom_torsion_site_symmetry_1
    _geom_torsion_site_symmetry_2
    _geom_torsion_site_symmetry_3
    _geom_torsion_site_symmetry_4
    _geom_torsion
    _geom_torsion_publ_flag
    O1 P1 C1 C2 . . . . -8.16(10) ?
    C8 P1 C1 C2 . . . . -133.35(8) ?
    C15 P1 C1 C2 . . . . 113.60(9) ?
    O1 P1 C1 C6 . . . . 174.63(8) ?
    C8 P1 C1 C6 . . . . 49.43(10) ?
    C15 P1 C1 C6 . . . . -63.62(10) ?
    C6 C1 C2 C3 . . . . 1.99(16) ?
    P1 C1 C2 C3 . . . . -175.28(8) ?
    C1 C2 C3 C4 . . . . -0.51(15) ?
    C2 C3 C4 C5 . . . . -1.42(16) ?
    C2 C3 C4 C7 . . . . 178.15(10) ?
    C3 C4 C5 C6 . . . . 1.87(16) ?
    C7 C4 C5 C6 . . . . -177.70(10) ?
    C4 C5 C6 C1 . . . . -0.39(16) ?
    C2 C1 C6 C5 . . . . -1.54(16) ?
    P1 C1 C6 C5 . . . . 175.63(8) ?
    C5 C4 C7 O2 . . . . 175.74(11) ?
    C3 C4 C7 O2 . . . . -3.83(17) ?
    O1 P1 C8 C13 . . . . -97.60(9) ?
    C1 P1 C8 C13 . . . . 26.97(10) ?
    C15 P1 C8 C13 . . . . 138.76(9) ?
    O1 P1 C8 C9 . . . . 77.11(9) ?
    C1 P1 C8 C9 . . . . -158.32(8) ?
    C15 P1 C8 C9 . . . . -46.53(9) ?
    C13 C8 C9 C10 . . . . -1.68(16) ?
    P1 C8 C9 C10 . . . . -176.43(8) ?
    C8 C9 C10 C11 . . . . 0.82(16) ?
    C9 C10 C11 C12 . . . . 0.67(16) ?
    C9 C10 C11 C14 . . . . -178.66(10) ?
    C10 C11 C12 C13 . . . . -1.31(16) ?
    C14 C11 C12 C13 . . . . 178.05(10) ?
    C11 C12 C13 C8 . . . . 0.44(16) ?
    C9 C8 C13 C12 . . . . 1.05(16) ?
    P1 C8 C13 C12 . . . . 175.71(8) ?
    C12 C11 C14 O3 . . . . 179.01(11) ?
    C10 C11 C14 O3 . . . . -1.64(17) ?
    O1 P1 C15 C20 . . . . 11.07(10) ?
    C8 P1 C15 C20 . . . . 136.02(8) ?
    C1 P1 C15 C20 . . . . -111.41(9) ?
    O1 P1 C15 C16 . . . . -170.73(9) ?
    C8 P1 C15 C16 . . . . -45.78(10) ?
    C1 P1 C15 C16 . . . . 66.79(10) ?
    C20 C15 C16 C17 . . . . 0.10(16) ?
    P1 C15 C16 C17 . . . . -178.04(8) ?
    C15 C16 C17 C18 . . . . -1.91(17) ?
    C16 C17 C18 C19 . . . . 2.16(17) ?
    C16 C17 C18 C21 . . . . -175.80(11) ?
    C17 C18 C19 C20 . . . . -0.57(17) ?
    C21 C18 C19 C20 . . . . 177.40(10) ?
    C18 C19 C20 C15 . . . . -1.24(16) ?
    C16 C15 C20 C19 . . . . 1.48(16) ?
    P1 C15 C20 C19 . . . . 179.73(8) ?
    C19 C18 C21 O4 . . . . 177.78(12) ?
    C17 C18 C21 O4 . . . . -4.24(19) ?
    C4S O1S C1S C2S . . . . -11.3(4) ?
    O1S C1S C2S C3S . . . . 28.0(4) ?
    C1S C2S C3S C4S . . . . -33.6(5) ?
    C1S O1S C4S C3S . . . . -11.4(4) ?
    C2S C3S C4S O1S . . . . 29.0(5) ?
loop_
    _geom_hbond_atom_site_label_D
    _geom_hbond_atom_site_label_H
    _geom_hbond_atom_site_label_A
    _geom_hbond_site_symmetry_A
    _geom_hbond_distance_DH
    _geom_hbond_distance_HA
    _geom_hbond_distance_DA
    _geom_hbond_angle_DHA
    C7 H7 O3 3 0.95 2.56 3.4303(16) 152
    C14 H14 O1 7_556 0.95 2.50 3.1575(14) 127
_iucr_refine_instructions_details
;
TITL JK1
CELL 0.71073  21.371  13.474  13.436  90.0000  99.018  90.0000
ZERR    8  0.003  0.002  0.002  0.0000  0.009  0.0000
LATT  7
SYMM - X, + Y, 1/2 - Z
SFAC C  H  O  P
DISP C    0.00330   0.00160
DISP H    0.00000   0.00000
DISP O    0.01060   0.00600
DISP P    0.10230   0.09420
UNIT   184  152   36    8
LIST 4
ACTA
CONF
EQIV $1 1/2+x, 1/2+y, z
EQIV $2 1/2-x, 1/2-y, 1-z
HTAB C7 O3_$1
HTAB C14 O1_$2
TEMP -163
SIZE 0.38 0.43 0.45
BOND $H
FMAP 2
PLAN -10
L.S.  6
OMIT 0 2 0
OMIT 6 6 1
WGHT    0.052300    2.561900
FVAR       0.39915
P1    4    0.328736    0.285691    0.269566    11.00000    0.01646    0.01632 =
         0.01603   -0.00027    0.00027    0.00020
O1    3    0.277303    0.357105    0.232085    11.00000    0.02208    0.02199 =
         0.02382    0.00140   -0.00026    0.00435
O2    3    0.585574    0.581911    0.417169    11.00000    0.03396    0.03380 =
         0.03485   -0.00566    0.00615   -0.01485
O3    3    0.218887   -0.061977    0.571964    11.00000    0.02996    0.02458 =
         0.02847    0.00202    0.00752   -0.00288
O4    3    0.428534   -0.027310   -0.076568    11.00000    0.03303    0.04770 =
         0.03634   -0.02058    0.01029   -0.00478
C1    1    0.401398    0.346563    0.324526    11.00000    0.01742    0.01893 =
         0.01685   -0.00196    0.00238   -0.00153
C2    1    0.405178    0.449583    0.314969    11.00000    0.02204    0.02028 =
         0.01816    0.00074    0.00319   -0.00065
AFIX  43
H2    2    0.369114    0.486122    0.284836    11.00000   -1.20000
AFIX   0
C3    1    0.461637    0.498688    0.349491    11.00000    0.02595    0.02086 =
         0.02087   -0.00064    0.00503   -0.00487
AFIX  43
H3    2    0.464345    0.568653    0.342524    11.00000   -1.20000
AFIX   0
C4    1    0.514353    0.444654    0.394462    11.00000    0.01955    0.02594 =
         0.01829   -0.00427    0.00522   -0.00452
C5    1    0.510209    0.342391    0.406840    11.00000    0.01756    0.02587 =
         0.02438   -0.00367    0.00215    0.00081
AFIX  43
H5    2    0.545860    0.306329    0.439285    11.00000   -1.20000
AFIX   0
C6    1    0.453981    0.293033    0.371785    11.00000    0.02006    0.01966 =
         0.02486   -0.00242    0.00147    0.00039
AFIX  43
H6    2    0.451205    0.223204    0.379841    11.00000   -1.20000
AFIX   0
C7    1    0.575830    0.494621    0.429270    11.00000    0.02227    0.03350 =
         0.02534   -0.00764    0.00585   -0.00753
AFIX  43
H7    2    0.609626    0.455593    0.463167    11.00000   -1.20000
AFIX   0
C8    1    0.308890    0.201424    0.364294    11.00000    0.01635    0.01755 =
         0.01724   -0.00033    0.00215    0.00055
C9    1    0.268664    0.120781    0.334278    11.00000    0.01955    0.02094 =
         0.01661   -0.00327    0.00143   -0.00144
AFIX  43
H9    2    0.254337    0.109222    0.264689    11.00000   -1.20000
AFIX   0
C10   1    0.249765    0.057944    0.405786    11.00000    0.01926    0.01904 =
         0.02105   -0.00268    0.00350   -0.00220
AFIX  43
H10   2    0.223007    0.002911    0.385455    11.00000   -1.20000
AFIX   0
C11   1    0.270513    0.076410    0.508284    11.00000    0.02022    0.01773 =
         0.01902   -0.00102    0.00494    0.00183
C12   1    0.309153    0.157582    0.538061    11.00000    0.02509    0.02148 =
         0.01622   -0.00192    0.00175   -0.00010
AFIX  43
H12   2    0.322272    0.170316    0.607751    11.00000   -1.20000
AFIX   0
C13   1    0.328743    0.220247    0.466705    11.00000    0.02083    0.01861 =
         0.01816   -0.00249    0.00084   -0.00189
AFIX  43
H13   2    0.355373    0.275347    0.487348    11.00000   -1.20000
AFIX   0
C14   1    0.252762    0.010181    0.587575    11.00000    0.02628    0.02105 =
         0.02062   -0.00064    0.00757    0.00262
AFIX  43
H14   2    0.269204    0.025546    0.655664    11.00000   -1.20000
AFIX   0
C15   1    0.350066    0.210194    0.168346    11.00000    0.01768    0.01873 =
         0.01587   -0.00079    0.00124   -0.00240
C16   1    0.390727    0.127886    0.184927    11.00000    0.02415    0.02209 =
         0.01795   -0.00069    0.00122    0.00122
AFIX  43
H16   2    0.407449    0.108149    0.251686    11.00000   -1.20000
AFIX   0
C17   1    0.406346    0.075545    0.103279    11.00000    0.02420    0.02501 =
         0.02393   -0.00526    0.00366    0.00050
AFIX  43
H17   2    0.434833    0.021082    0.114072    11.00000   -1.20000
AFIX   0
C18   1    0.380186    0.102913    0.005155    11.00000    0.02291    0.02867 =
         0.01924   -0.00638    0.00532   -0.00765
C19   1    0.340192    0.184429   -0.011383    11.00000    0.02306    0.03113 =
         0.01602   -0.00036    0.00090   -0.00656
AFIX  43
H19   2    0.322840    0.203103   -0.078203    11.00000   -1.20000
AFIX   0
C20   1    0.325497    0.238898    0.070126    11.00000    0.01968    0.02303 =
         0.01771    0.00126   -0.00012   -0.00283
AFIX  43
H20   2    0.298799    0.295473    0.058843    11.00000   -1.20000
AFIX   0
C21   1    0.393210    0.043133   -0.081986    11.00000    0.02894    0.03978 =
         0.02349   -0.01106    0.00858   -0.01045
AFIX  43
H21   2    0.372194    0.061630   -0.146936    11.00000   -1.20000
AFIX   0
PART -1
O1S   3    0.450415    0.234295    0.848310    10.50000    0.03301    0.05684 =
         0.05391    0.00643   -0.00717   -0.00068
C1S   1    0.512695    0.193981    0.864757    10.50000    0.02971    0.04313 =
         0.03993   -0.00666   -0.00427   -0.00042
AFIX  23
H11S  2    0.517013    0.144801    0.920155    10.50000   -1.50000
H12S  2    0.544301    0.247252    0.883131    10.50000   -1.50000
AFIX   0
C2S   1    0.523080    0.144523    0.767035    10.50000    0.10742    0.07825 =
         0.03933   -0.00772    0.00074    0.02087
AFIX  23
H21S  2    0.567781    0.149785    0.756496    10.50000   -1.50000
H22S  2    0.510430    0.073784    0.765230    10.50000   -1.50000
AFIX   0
C3S   1    0.479715    0.205043    0.690587    10.50000    0.12827    0.03067 =
         0.04578    0.00296   -0.02166   -0.00253
AFIX  23
H31S  2    0.501221    0.265633    0.671540    10.50000   -1.50000
H32S  2    0.464831    0.165746    0.629175    10.50000   -1.50000
AFIX   0
C4S   1    0.427823    0.229632    0.743428    10.50000    0.07012    0.07791 =
         0.05039    0.03555   -0.02754   -0.03016
AFIX  23
H41S  2    0.409435    0.294431    0.719555    10.50000   -1.50000
H42S  2    0.394255    0.178587    0.729769    10.50000   -1.50000
HKLF 4
REM  JK1
REM R1 =  0.0423 for   5928 Fo > 4sig(Fo)  and  0.0610 for all   7598 data
REM    280 parameters refined using      0 restraints
END
WGHT      0.0518      2.5871
REM Highest difference peak  0.400,  deepest hole -0.388,  1-sigma level  0.057
Q1    1   0.4298  0.3242  0.3459  11.00000  0.05    0.40
Q2    1   0.4897  0.4737  0.3753  11.00000  0.05    0.38
Q3    1   0.4817  0.3215  0.3836  11.00000  0.05    0.37
Q4    1   0.2924  0.1120  0.5228  11.00000  0.05    0.36
Q5    1   0.2605  0.0676  0.4545  11.00000  0.05    0.35
;
