# Supplementary material for: Tris(4-formyl­phen­yl)phosphane oxide tetra­hydro­furan hemisolvate
Source: Acta Crystallogr Sect E Struct Rep Online. 2013 Jul 31;69(Pt 8):o1362–3. doi: 10.1107/S1600536813020059 (PMC3793837; doi:10.1107/S1600536813020059)
Supplement: Supplementary file 2 [file e-69-o1362-Isup2.hkl]

# 
# h,k,l, Fc-squared, Fo-squared, sigma(Fo-squared) and status flag 
# 
data_I
_shelx_title ' JK1' 
_shelx_refln_list_code          4 
_shelx_F_calc_maximum      428.06 
_exptl_crystal_F_000      1664.00 
_reflns_d_resolution_high  0.6400 
 
loop_ 
 _symmetry_equiv_pos_as_xyz 
 'x, y, z' 
 '-x, y, -z+1/2' 
 'x+1/2, y+1/2, z' 
 '-x+1/2, y+1/2, -z+1/2' 
 '-x, -y, -z' 
 'x, -y, z-1/2' 
 '-x+1/2, -y+1/2, -z' 
 'x+1/2, -y+1/2, z-1/2' 
 
_cell_length_a    21.3710 
_cell_length_b    13.4740 
_cell_length_c    13.4360 
_cell_angle_alpha  90.000 
_cell_angle_beta   99.018 
_cell_angle_gamma  90.000 
 
_shelx_F_squared_multiplier     1.000 
 
loop_ 
 _refln_index_h 
 _refln_index_k 
 _refln_index_l 
 _refln_F_squared_calc 
 _refln_F_squared_meas 
 _refln_F_squared_sigma 
 _refln_observed_status 
   4   0   0      860.07      669.78     11.67 o 
   6   0   0    11096.89    11353.11    170.85 o 
   8   0   0     2285.67     2159.78     32.58 o 
  10   0   0     1345.89     1404.70     22.53 o 
  12   0   0    23770.62    23708.79    416.64 o 
  14   0   0     7462.64     7834.52    141.91 o 
  16   0   0     1978.62     1826.74     47.14 o 
  18   0   0     4651.71     4595.98     95.09 o 
  20   0   0     1357.32     1371.12     42.68 o 
  22   0   0      749.58      766.37     47.14 o 
  24   0   0      215.06      253.89     27.93 o 
  26   0   0      234.48      163.25     28.18 o 
  28   0   0       23.10       18.77     24.98 o 
  30   0   0        1.27       65.09     31.51 o 
  32   0   0      331.40      329.90     46.38 o 
   3   1   0    17204.60    16487.02    289.88 o 
   5   1   0     5549.59     5872.75     59.54 o 
   7   1   0     1249.25     1079.86     13.82 o 
   9   1   0      104.59      124.92      3.74 o 
  11   1   0      112.24      136.69      8.25 o 
  13   1   0      852.41      780.67     16.82 o 
  15   1   0      177.82       98.14      7.05 o 
  17   1   0     2956.49     2987.98     47.40 o 
  19   1   0       91.10       91.77     10.70 o 
  21   1   0      125.85       86.71     18.58 o 
  23   1   0     3395.19     3553.51     74.64 o 
  25   1   0      237.93      262.04     22.49 o 
  27   1   0       51.11       49.47     17.72 o 
  29   1   0        0.10       20.39     20.66 o 
  31   1   0       39.89       64.86     31.50 o 
   2   2   0     5249.05     5233.24     53.81 o 
   4   2   0     7237.56     7841.32     84.72 o 
   6   2   0   183235.78   163959.97   2790.16 o 
   8   2   0    27649.83    27984.22    363.89 o 
  10   2   0     3286.02     3374.58     41.27 o 
  12   2   0      489.23      485.25     10.84 o 
  14   2   0     4059.85     3980.82     59.87 o 
  16   2   0       85.18       71.55     19.83 o 
  18   2   0     5574.89     5263.25     94.27 o 
  20   2   0      316.97      398.26     16.58 o 
  22   2   0      602.67      627.18     24.34 o 
  24   2   0      146.35      169.76     18.77 o 
  26   2   0      404.49      437.41     23.47 o 
  28   2   0      108.27       67.91     30.66 o 
  30   2   0      131.08       95.86     39.61 o 
  32   2   0      631.88      642.29     43.56 o 
   1   3   0     8458.76     7973.57     83.43 o 
   3   3   0     2858.11     3641.63     37.38 o 
   5   3   0     3727.95     4019.94     47.70 o 
   7   3   0     1972.69     2254.33     28.02 o 
   9   3   0      213.59      313.23      7.19 o 
  11   3   0       11.25       -4.05      5.79 o 
  13   3   0     1506.64     1466.40     27.14 o 
  15   3   0      395.91      338.01     12.46 o 
  17   3   0     1447.01     1326.41     41.02 o 
  19   3   0      344.59      330.72     15.32 o 
  21   3   0      231.36      227.48     15.22 o 
  23   3   0     1092.18     1028.14     44.69 o 
  25   3   0      551.65      601.71     36.56 o 
  27   3   0      388.38      407.26     25.36 o 
  29   3   0      689.56      614.50     38.00 o 
  31   3   0       37.13        6.38     29.19 o 
   0   4   0    15688.48    14367.91    233.68 o 
   2   4   0     2518.39     2887.89     30.47 o 
   4   4   0      786.65      711.98     14.72 o 
   6   4   0     6792.83     7822.04     82.98 o 
   8   4   0    24397.03    25777.00    315.64 o 
  10   4   0    15635.57    17098.13    216.39 o 
  12   4   0     5096.87     5427.42    101.34 o 
  14   4   0     1920.85     2017.86     34.90 o 
  16   4   0      798.24      730.10     18.65 o 
  18   4   0       28.77       22.49     12.17 o 
  20   4   0      181.65      195.54     22.97 o 
  22   4   0      201.38      176.87     14.41 o 
  24   4   0     2298.87     2550.85     60.14 o 
  26   4   0      863.06      836.86     30.02 o 
  28   4   0     1086.41     1122.28     37.95 o 
  30   4   0       15.71        4.11     71.77 o 
  32   4   0      365.25      358.58     51.22 o 
   1   5   0      299.73      303.16      4.93 o 
   3   5   0      136.53      213.68      4.15 o 
   5   5   0     1384.90     1804.92     20.29 o 
   7   5   0       69.37       46.02      7.22 o 
   9   5   0      473.28      763.23     25.51 o 
  11   5   0      809.00     1093.33     20.49 o 
  13   5   0     1681.33     1607.42     38.19 o 
  15   5   0     3871.23     3818.29     62.46 o 
  17   5   0     2842.34     2830.17    120.89 o 
  19   5   0        3.37       11.77     80.65 o 
  21   5   0      268.37      273.44     17.26 o 
  23   5   0     1624.22     1581.13     42.60 o 
  25   5   0       69.71      100.88     16.92 o 
  27   5   0       80.48       51.28     37.94 o 
  29   5   0      494.90      553.59     30.93 o 
  31   5   0       33.06       13.94     35.86 o 
   0   6   0      168.68      298.76      7.48 o 
   2   6   0     1767.53     2012.04     23.00 o 
   4   6   0     2831.94     3081.33     33.25 o 
   6   6   0      942.46     1089.72     14.59 o 
   8   6   0       21.84       94.48     18.23 o 
  10   6   0       49.07       37.88      7.81 o 
  12   6   0      307.07      388.93     10.42 o 
  14   6   0      350.35      550.58     12.15 o 
  16   6   0      400.55      449.53     12.97 o 
  18   6   0      709.81      829.94     18.71 o 
  20   6   0      867.28      748.14     20.07 o 
  22   6   0      444.59      535.78     65.50 o 
  24   6   0      166.02      165.97     24.57 o 
  26   6   0      696.62      675.63     28.84 o 
  28   6   0      117.94       97.14     24.09 o 
  30   6   0       32.34       12.91     20.71 o 
   1   7   0      190.13      276.97      8.79 o 
   3   7   0      489.07      316.99      9.35 o 
   5   7   0       70.64       33.16      2.43 o 
   7   7   0       54.07       47.17      5.37 o 
   9   7   0     1286.97     1099.86     18.70 o 
  11   7   0     1417.45     1326.21     30.10 o 
  13   7   0      198.31      193.76     12.96 o 
  15   7   0      354.55      268.69      8.32 o 
  17   7   0      610.43      564.78     16.87 o 
  19   7   0       25.39       18.13     12.77 o 
  21   7   0      574.64      629.24     33.42 o 
  23   7   0      522.01      539.85     22.59 o 
  25   7   0        0.16        2.32     13.72 o 
  27   7   0      796.06      929.97     32.40 o 
  29   7   0      188.67      181.21     26.22 o 
  31   7   0      342.78      315.52     31.13 o 
   0   8   0     3419.47     4003.98     59.83 o 
   2   8   0      105.42      150.91      4.61 o 
   4   8   0        4.38        1.57      3.11 o 
   6   8   0     1564.49     1485.03     20.34 o 
   8   8   0       20.97       40.00      4.26 o 
  10   8   0     1200.53     1138.73     20.90 o 
  12   8   0     1033.25      935.72     20.59 o 
  14   8   0       10.99        9.60      2.99 o 
  16   8   0      734.35      671.83     18.81 o 
  18   8   0       21.62       16.88     16.63 o 
  20   8   0      870.07      823.83     25.80 o 
  22   8   0       22.91        4.91     31.67 o 
  24   8   0       15.14       -0.84     19.42 o 
  26   8   0      372.84      416.26     24.57 o 
  28   8   0      485.57      526.02     67.69 o 
  30   8   0       61.91       87.65     29.95 o 
   1   9   0      551.98      648.06     17.26 o 
   3   9   0      344.72      261.25      6.55 o 
   5   9   0       42.27       41.83      3.75 o 
   7   9   0        6.33        0.33      3.97 o 
   9   9   0    10388.56     9955.23    135.77 o 
  11   9   0      201.02      163.66      6.74 o 
  13   9   0      666.87      685.68     21.10 o 
  15   9   0       94.83       92.83     11.50 o 
  17   9   0       49.19       71.31     10.31 o 
  19   9   0      125.25      136.99     13.53 o 
  21   9   0      343.98      323.14     19.27 o 
  23   9   0      310.97      402.31     23.05 o 
  25   9   0      398.57      441.65     32.29 o 
  27   9   0       19.16        4.29     23.55 o 
  29   9   0      397.41      333.10     25.01 o 
   0  10   0      250.77      270.02      7.83 o 
   2  10   0        5.67       10.29      4.77 o 
   4  10   0     1156.11     1246.00     30.13 o 
   6  10   0     2465.71     2450.00     39.19 o 
   8  10   0     2550.18     2621.05     46.22 o 
  10  10   0     5239.06     5089.90     80.78 o 
  12  10   0      106.30      108.90     10.04 o 
  14  10   0      300.06      339.11     15.77 o 
  16  10   0      198.39      201.00     12.67 o 
  18  10   0       40.60       38.83     16.38 o 
  20  10   0      455.67      412.27     69.67 o 
  22  10   0       83.70       84.54     19.76 o 
  24  10   0     1154.27     1245.87     51.47 o 
  26  10   0      601.50      662.30     65.90 o 
  28  10   0        3.00       -2.89     22.63 o 
   1  11   0       56.15       68.35      6.94 o 
   3  11   0     1420.01     1374.77     21.64 o 
   5  11   0     1978.46     1862.76     30.66 o 
   7  11   0      205.69      159.96      9.76 o 
   9  11   0      767.28      755.78     17.84 o 
  11  11   0       80.97       76.83     11.24 o 
  13  11   0      396.61      331.94     16.32 o 
  15  11   0      467.64      509.11     19.45 o 
  17  11   0       60.05       93.57     18.20 o 
  19  11   0      176.44      223.88     22.09 o 
  21  11   0       18.34       -1.16     14.51 o 
  23  11   0      189.48      214.45     20.06 o 
  25  11   0      251.32      205.29     32.48 o 
  27  11   0      430.58      522.24     44.74 o 
   0  12   0     2498.46     2579.17     60.48 o 
   2  12   0      898.45      906.13     18.10 o 
   4  12   0      675.49      596.65     13.24 o 
   6  12   0     3215.29     3127.49     54.46 o 
   8  12   0      144.20      178.66     13.93 o 
  10  12   0      182.30      208.90     14.03 o 
  12  12   0       94.03      140.11     10.89 o 
  14  12   0      776.83      774.26     26.36 o 
  16  12   0        0.02       -0.46     10.78 o 
  18  12   0     1882.81     2096.41     52.60 o 
  20  12   0       38.56       16.83     16.18 o 
  22  12   0       59.40       57.65     31.79 o 
  24  12   0        3.45        5.69     33.07 o 
  26  12   0      206.01      171.67     34.14 o 
   1  13   0     1699.73     1504.41     30.14 o 
   3  13   0        1.68        7.18     10.61 o 
   5  13   0       47.09       43.42      7.59 o 
   7  13   0        5.15       -8.96      8.96 o 
   9  13   0      579.14      535.49     18.64 o 
  11  13   0        0.32       -1.94     19.18 o 
  13  13   0      174.03      197.10     14.33 o 
  15  13   0       34.97       70.39     15.08 o 
  17  13   0        0.66        6.58     12.64 o 
  19  13   0       10.65       29.80     16.48 o 
  21  13   0      115.43      147.64     54.01 o 
  23  13   0       38.13      -13.74     39.23 o 
  25  13   0       29.76       89.19     34.52 o 
   0  14   0    12191.63    11463.25    323.50 o 
   2  14   0     1073.44     1165.81     44.56 o 
   4  14   0      299.83      299.20     13.08 o 
   6  14   0      269.78      269.23     14.40 o 
   8  14   0      677.69      699.21     38.85 o 
  10  14   0      185.40      184.83     15.10 o 
  12  14   0      957.02     1018.99     31.03 o 
  14  14   0      660.94      642.41     27.47 o 
  16  14   0      662.29      660.87     55.70 o 
  18  14   0      214.60      211.12     21.81 o 
  20  14   0      147.37      192.63     32.70 o 
  22  14   0      415.76      364.42     61.20 o 
  24  14   0      117.78      171.04     46.51 o 
   1  15   0      451.22      335.38     12.65 o 
   3  15   0       46.28       60.94      9.86 o 
   5  15   0       89.53       72.86     16.23 o 
   7  15   0      416.76      420.81     32.20 o 
   9  15   0      584.93      622.26     22.81 o 
  11  15   0      157.16      181.18     31.45 o 
  13  15   0       79.61      102.31     16.16 o 
  15  15   0       70.19       84.11     32.64 o 
  17  15   0       61.77       31.51     22.47 o 
  19  15   0        0.02       37.03     33.27 o 
  21  15   0      490.10      527.80     44.88 o 
  23  15   0      553.46      532.38     60.13 o 
   0  16   0      188.65      187.38     21.81 o 
   2  16   0        1.29       -0.63      9.28 o 
   4  16   0     1361.98     1413.91     35.13 o 
   6  16   0     2096.07     2134.07    139.53 o 
   8  16   0     1265.15     1190.11     41.49 o 
  10  16   0       64.64       67.91     25.61 o 
  12  16   0      517.11      549.89     39.92 o 
  14  16   0       76.33       88.25     35.78 o 
  16  16   0       20.23       17.51     29.37 o 
  18  16   0      314.01      277.55     34.21 o 
  20  16   0      116.26       71.68     33.08 o 
   1  17   0        0.26       10.61     13.68 o 
   3  17   0      412.45      416.89     31.70 o 
   5  17   0        0.16        4.96     13.06 o 
   7  17   0       11.32      -15.00     15.00 o 
   9  17   0      153.13      139.84     20.71 o 
  11  17   0       17.91        8.16     18.89 o 
  13  17   0       33.13       -0.63     31.76 o 
  15  17   0      701.89      701.22     47.76 o 
  17  17   0      705.48      702.60     63.77 o 
  19  17   0       26.27      -32.76     32.76 o 
   0  18   0     1023.70     1055.85     55.36 o 
   2  18   0       39.54       45.07     15.82 o 
   4  18   0        9.15       -1.26     17.07 o 
   6  18   0      364.53      341.82     25.04 o 
   8  18   0        5.46      -12.49     24.98 o 
  10  18   0      176.64      167.77     26.61 o 
  12  18   0      277.71      237.38     20.84 o 
  14  18   0      411.92      339.06     42.43 o 
  16  18   0       48.59       93.52     36.34 o 
   1  19   0     1338.19     1486.61     59.88 o 
   3  19   0        6.98       28.18     23.98 o 
   5  19   0       59.86       57.24     21.21 o 
   7  19   0       34.33       38.91     16.88 o 
   9  19   0       47.44       45.07     21.84 o 
  11  19   0      203.98      261.92     31.63 o 
  13  19   0      121.00       91.14     30.63 o 
   0  20   0      277.14      275.92     30.82 o 
   2  20   0      180.57      147.63     20.71 o 
   4  20   0       72.62       40.17     23.85 o 
   6  20   0        3.02        4.96     25.61 o 
   8  20   0        2.73       13.18     16.95 o 
  10  20   0       60.55       25.61     18.26 o 
   1  21   0       13.64        8.16     19.46 o 
 -33   1   1      198.26      239.52     98.57 o 
 -31   1   1       88.39      115.73     28.17 o 
 -29   1   1      772.82      851.86     72.09 o 
 -27   1   1       78.84       80.83     31.89 o 
 -25   1   1      179.07      219.45     41.43 o 
 -23   1   1      350.61      330.42     22.94 o 
 -21   1   1      208.69      219.24     15.79 o 
 -19   1   1     1455.81     1486.67     36.44 o 
 -17   1   1      615.87      556.33     43.59 o 
 -15   1   1     3435.96     3273.26     56.66 o 
 -13   1   1        5.39       10.44      4.76 o 
 -11   1   1     4065.98     4114.16     85.24 o 
  -9   1   1      893.79     1086.84     14.88 o 
  -7   1   1      383.62      455.53      6.40 o 
  -5   1   1      237.01      318.19      4.44 o 
  -3   1   1    38435.25    34802.73    634.43 o 
   3   1   1    85643.30    75846.66   1333.92 o 
   5   1   1    21329.98    22452.91    222.98 o 
   7   1   1      506.76      635.19      8.92 o 
   9   1   1     5242.05     5280.44     56.65 o 
  11   1   1      608.09      664.24     13.22 o 
  13   1   1     1387.30     1348.28     24.03 o 
  15   1   1    12260.14    12070.16    157.62 o 
  17   1   1     4502.37     4857.77     72.57 o 
  19   1   1      165.51      164.35     10.21 o 
  21   1   1      992.27     1024.87     44.63 o 
  23   1   1     1298.09     1319.70     35.70 o 
  25   1   1      483.49      507.59     24.81 o 
  27   1   1       82.78       77.96     19.77 o 
  29   1   1       28.55       24.40     37.66 o 
  31   1   1       17.62       27.99     23.98 o 
 -32   2   1      113.31       47.30     25.84 o 
 -30   2   1       67.48        5.07     27.88 o 
 -28   2   1      152.33      178.41     28.92 o 
 -26   2   1     1289.42     1277.84     50.72 o 
 -24   2   1      282.32      224.51     15.96 o 
 -22   2   1     1013.02      996.59     27.55 o 
 -20   2   1      238.32      219.23     31.35 o 
 -18   2   1     8244.00     8009.51    124.94 o 
 -16   2   1       62.84       49.09     10.98 o 
 -14   2   1        5.97        9.40     11.33 o 
 -12   2   1      428.94      473.32     11.50 o 
 -10   2   1     6545.40     7039.54     75.74 o 
  -8   2   1        6.48       11.58      2.81 o 
  -6   2   1    92789.93    88009.21   1455.69 o 
  -4   2   1     5193.43     5799.32     63.37 o 
  -2   2   1      505.72      727.06     15.57 o 
   0   2   1     8844.46     8345.59    132.09 o 
   2   2   1    34199.93    31752.35    501.66 o 
   4   2   1    34009.68    34448.74    607.28 o 
   6   2   1    10431.31    11802.08    124.70 o 
   8   2   1      254.83      176.51      4.99 o 
  10   2   1      999.15      869.53     12.54 o 
  12   2   1     1023.06     1062.49     19.54 o 
  14   2   1      221.38      156.74     14.28 o 
  16   2   1     1627.86     1476.59     31.71 o 
  18   2   1      299.42      367.44     17.54 o 
  20   2   1      256.20      252.52     13.35 o 
  22   2   1        5.05       30.80     35.53 o 
  24   2   1        0.19        4.29     26.08 o 
  26   2   1      361.49      403.42     21.32 o 
  28   2   1      188.46      205.04     48.61 o 
  30   2   1       25.90       33.57     22.31 o 
  32   2   1      364.84      310.57     35.56 o 
 -31   3   1      219.84      162.39     26.34 o 
 -29   3   1       80.10       66.52     20.61 o 
 -27   3   1       23.81       35.42     41.43 o 
 -25   3   1       15.86       51.36     13.55 o 
 -23   3   1      736.12      753.93     24.44 o 
 -21   3   1     1514.30     1542.62     38.44 o 
 -19   3   1     1176.41     1162.48     29.94 o 
 -17   3   1     1833.77     1865.06     35.93 o 
 -15   3   1      185.13      138.91     11.86 o 
 -13   3   1        6.08        7.25      5.07 o 
 -11   3   1     7150.35     8463.19    118.93 o 
  -9   3   1    17029.27    18126.19    209.72 o 
  -7   3   1      811.91      786.93     10.39 o 
  -5   3   1    26233.23    26549.26    285.70 o 
  -3   3   1    41893.20    41925.16    757.83 o 
  -1   3   1      124.21      213.26      9.16 o 
   1   3   1     2265.96     2598.01     27.07 o 
   3   3   1     5623.77     5818.98     58.06 o 
   5   3   1      852.55      786.71     10.40 o 
   7   3   1     5752.74     6093.58     65.70 o 
   9   3   1    10519.07    11698.06    135.67 o 
  11   3   1    17179.16    18517.18    267.95 o 
  13   3   1      574.59      535.31     39.79 o 
  15   3   1      839.54      868.96     22.33 o 
  17   3   1       16.60       15.71      8.29 o 
  19   3   1      620.10      646.43     19.53 o 
  21   3   1      223.92      270.95     19.77 o 
  23   3   1      923.55      962.31     30.26 o 
  25   3   1      272.92      250.07     29.37 o 
  27   3   1        3.78       -4.24     30.72 o 
  29   3   1      576.36      592.77    100.52 o 
  31   3   1      134.64      102.47     28.55 o 
 -32   4   1      184.33      203.72     31.39 o 
 -30   4   1       19.27       12.43     26.89 o 
 -28   4   1       18.12       34.33     17.94 o 
 -26   4   1      439.64      454.62     32.95 o 
 -24   4   1     1359.42     1388.00     95.81 o 
 -22   4   1      798.15      778.83     72.78 o 
 -20   4   1     3272.78     3328.93     63.89 o 
 -18   4   1     1928.95     1652.21     33.83 o 
 -16   4   1       24.73       46.25      6.65 o 
 -14   4   1     2631.94     2762.63     45.57 o 
 -12   4   1    23053.95    23551.89    313.89 o 
 -10   4   1     3590.71     3825.30     64.99 o 
  -8   4   1     8254.87     7846.88     84.05 o 
  -6   4   1     6839.25     7894.92     84.82 o 
  -4   4   1    10825.30    11301.87    118.61 o 
  -2   4   1      906.02      872.78      9.91 o 
   0   4   1    30799.84    29456.20    485.38 o 
   2   4   1      931.34      816.77      9.59 o 
   4   4   1      226.74      244.07      4.71 o 
   6   4   1     2297.63     1992.26     36.91 o 
   8   4   1      108.20       67.55      3.48 o 
  10   4   1      360.60      527.24     10.97 o 
  12   4   1     3751.35     4382.43     66.94 o 
  14   4   1       16.41       55.53     10.07 o 
  16   4   1      882.76      811.40     22.91 o 
  18   4   1     1441.96     1342.83     32.95 o 
  20   4   1      111.78      110.09     13.94 o 
  22   4   1        2.62      -10.54     13.12 o 
  24   4   1      976.70     1044.12     35.32 o 
  26   4   1     1118.39     1035.31     34.27 o 
  28   4   1       94.10      125.39     68.54 o 
  30   4   1      154.71      174.39     27.81 o 
  32   4   1       66.52        1.67     59.56 o 
 -31   5   1       82.75       72.63     26.66 o 
 -29   5   1       88.84       46.83     18.74 o 
 -27   5   1      671.56      661.95     86.77 o 
 -25   5   1       39.97       61.70     19.05 o 
 -23   5   1     1201.07     1177.68     39.26 o 
 -21   5   1      266.24      271.12     33.67 o 
 -19   5   1      280.06      213.76     13.46 o 
 -17   5   1      523.97      519.49     17.50 o 
 -15   5   1       15.01       10.60      6.60 o 
 -13   5   1      457.32      428.25     12.22 o 
 -11   5   1    20857.94    22095.12    278.52 o 
  -9   5   1    21922.95    22913.74    278.73 o 
  -7   5   1    10097.49    10925.27    118.35 o 
  -5   5   1      432.82      536.46      7.39 o 
  -3   5   1      108.41       89.65      3.33 o 
  -1   5   1      280.87      235.55      6.53 o 
   1   5   1       47.24       63.32      3.08 o 
   3   5   1       20.59       55.82      2.86 o 
   5   5   1     2289.88     2734.43     31.33 o 
   7   5   1     1374.72     1445.37     22.82 o 
   9   5   1     5686.34     6042.12     76.96 o 
  11   5   1        0.86       15.68      9.73 o 
  13   5   1        3.66       10.33      6.04 o 
  15   5   1       25.94       25.70      6.89 o 
  17   5   1      234.02      331.43     12.80 o 
  19   5   1      351.90      325.50     16.69 o 
  21   5   1       51.01       68.40     12.02 o 
  23   5   1       88.57       74.03     16.35 o 
  25   5   1      194.15      187.11     18.34 o 
  27   5   1      310.72      313.92     42.24 o 
  29   5   1      103.03      152.02     20.87 o 
  31   5   1       24.57        8.95     22.51 o 
 -30   6   1      345.21      279.02     24.09 o 
 -28   6   1        0.10        7.78     19.05 o 
 -26   6   1      726.80      815.24     30.31 o 
 -24   6   1      335.63      367.15     19.76 o 
 -22   6   1       45.21       63.93     35.90 o 
 -20   6   1      145.12      156.51      9.17 o 
 -18   6   1     7468.26     7405.60    111.25 o 
 -16   6   1      899.29      765.09     30.91 o 
 -14   6   1     7350.07     7514.92    103.88 o 
 -12   6   1     2103.44     1899.60     30.76 o 
 -10   6   1       62.36       56.95     11.93 o 
  -8   6   1     1788.64     1795.81     25.48 o 
  -6   6   1     4232.00     4008.81     79.27 o 
  -4   6   1      971.52      763.63      9.79 o 
  -2   6   1     2323.10     2868.48     31.25 o 
   0   6   1     7103.74     7189.70     99.96 o 
   2   6   1     1682.92     1764.18     23.81 o 
   4   6   1     1545.05     1302.41     15.17 o 
   8   6   1      700.19      893.44     18.67 o 
  10   6   1      292.15      404.63      9.67 o 
  12   6   1     1591.11     1483.55     27.20 o 
  14   6   1     3913.51     3615.63     60.69 o 
  16   6   1      659.66      531.44     14.26 o 
  18   6   1      126.47      131.16     10.86 o 
  20   6   1     1505.15     1395.47     32.99 o 
  22   6   1      302.25      254.24     30.03 o 
  24   6   1      838.09      929.49     49.90 o 
  26   6   1      378.10      359.94     21.61 o 
  28   6   1       39.75       47.54     23.47 o 
  30   6   1      270.44      206.16     22.81 o 
 -31   7   1      173.69      145.18     53.85 o 
 -29   7   1       46.00       33.13     16.93 o 
 -27   7   1       46.86      -12.28     22.91 o 
 -25   7   1        2.13        4.70     15.77 o 
 -23   7   1      170.71      160.95     19.77 o 
 -21   7   1      224.30      180.12     24.32 o 
 -19   7   1      180.70      140.23     11.83 o 
 -17   7   1     2369.56     2527.75     49.08 o 
 -15   7   1     5549.92     5704.98     87.03 o 
 -13   7   1       51.39       34.91     11.20 o 
 -11   7   1      525.54      417.20     16.51 o 
  -9   7   1       65.44       60.37      5.08 o 
  -7   7   1      144.42      132.04      8.41 o 
  -5   7   1     1301.06     1341.54     17.48 o 
  -3   7   1      444.49      421.53      6.55 o 
  -1   7   1      315.03      332.74     10.95 o 
   1   7   1     3104.76     3751.85     43.24 o 
   3   7   1     2516.26     3101.51     43.28 o 
   5   7   1      163.52      169.40      4.15 o 
   7   7   1      211.42      205.06      5.98 o 
   9   7   1     1701.66     1674.73     27.43 o 
  11   7   1      275.56      177.07     22.66 o 
  13   7   1       58.95       62.18      6.89 o 
  15   7   1      983.69      698.61     16.86 o 
  17   7   1       27.22       45.64      9.31 o 
  19   7   1      223.59      223.45     11.06 o 
  21   7   1       51.19       63.08     27.99 o 
  23   7   1       11.91       -0.91     19.03 o 
  25   7   1        7.03       -2.13     31.92 o 
  27   7   1      256.17      289.99     25.27 o 
  29   7   1       20.72      -21.05     21.05 o 
 -30   8   1        3.66       16.37     19.39 o 
 -28   8   1       75.03       69.11     24.89 o 
 -26   8   1     1273.59     1288.28     46.15 o 
 -24   8   1     1267.00     1489.89     45.95 o 
 -22   8   1       37.80       44.08     17.62 o 
 -20   8   1     1326.87     1292.13     31.95 o 
 -18   8   1      262.09      273.69     15.76 o 
 -16   8   1        0.03       -2.21     10.01 o 
 -14   8   1      607.01      632.01     20.39 o 
 -12   8   1      301.59      242.62     11.43 o 
 -10   8   1     1198.74     1137.63     22.08 o 
  -8   8   1     5071.24     4848.36     66.47 o 
  -6   8   1     2058.24     2071.01     67.38 o 
  -4   8   1     1884.34     1877.72     25.01 o 
  -2   8   1     2477.35     2550.69     31.26 o 
   0   8   1     1242.61     1657.41     20.03 o 
   2   8   1     3424.52     3594.89     48.14 o 
   4   8   1      794.01      673.77     11.47 o 
   6   8   1     6230.84     5829.89     74.06 o 
   8   8   1     3082.72     3140.93     47.67 o 
  10   8   1     5734.13     5548.76     89.60 o 
  12   8   1      172.78      139.39      7.47 o 
  14   8   1     1332.05     1226.93     33.36 o 
  16   8   1     2941.29     2594.47     47.80 o 
  18   8   1     2713.82     2461.68     81.75 o 
  20   8   1     1302.96     1283.91     36.59 o 
  22   8   1      245.62      244.39     33.80 o 
  24   8   1     1275.62     1393.51     59.31 o 
  26   8   1        5.87       34.00     38.48 o 
  28   8   1      741.78      803.91    138.34 o 
  30   8   1      285.23      311.32     60.26 o 
 -29   9   1       26.43       38.27     20.32 o 
 -27   9   1      327.02      284.65     39.04 o 
 -25   9   1        4.10        6.07     24.98 o 
 -23   9   1      148.59      124.02     18.37 o 
 -21   9   1      520.71      531.73     27.43 o 
 -19   9   1       70.22       62.94     15.44 o 
 -17   9   1        4.10       18.39     11.33 o 
 -15   9   1       90.26       90.97     11.28 o 
 -13   9   1     1679.45     1633.91     34.03 o 
 -11   9   1        5.24       -0.56     10.01 o 
  -9   9   1     3780.79     3515.13     54.61 o 
  -7   9   1      381.33      276.51     22.63 o 
  -5   9   1       50.83       38.62      6.34 o 
  -3   9   1      443.80      377.48      8.25 o 
  -1   9   1      205.00      197.06      5.71 o 
   1   9   1      168.13      176.62      4.92 o 
   3   9   1      313.57      413.87     12.24 o 
   5   9   1      886.94      884.94     15.26 o 
   7   9   1     2026.97     2112.44     32.43 o 
   9   9   1     5618.02     5019.20     74.01 o 
  11   9   1      638.42      556.78     15.35 o 
  13   9   1      226.34      196.91      9.36 o 
  15   9   1       27.43       19.38     12.27 o 
  17   9   1        1.69       15.46     10.38 o 
  19   9   1      119.30       91.52     13.75 o 
  21   9   1       40.52       88.33     16.92 o 
  23   9   1      282.00      278.23     19.60 o 
  25   9   1      252.50      299.52     22.83 o 
  27   9   1        3.04      -24.87     24.87 o 
  29   9   1      118.63      102.71     52.47 o 
 -28  10   1       17.93       66.13     22.35 o 
 -26  10   1      241.20      191.14     40.01 o 
 -24  10   1      431.28      482.23     42.21 o 
 -22  10   1        2.31      -15.05     15.05 o 
 -20  10   1      643.17      708.02     27.06 o 
 -18  10   1       15.27        4.38     18.17 o 
 -16  10   1        9.52        7.85      9.46 o 
 -14  10   1       10.81       29.04      8.88 o 
 -12  10   1      391.79      365.86     14.85 o 
 -10  10   1     3222.49     3098.09     55.54 o 
  -8  10   1     2270.48     2158.33     39.39 o 
  -6  10   1       75.30       80.13      5.59 o 
  -4  10   1     1139.65     1287.40     20.96 o 
  -2  10   1       30.42       25.00      4.86 o 
   0  10   1     1602.22     1500.88     28.12 o 
   2  10   1     1133.43     1077.77     16.60 o 
   4  10   1      949.27      961.23     16.47 o 
   6  10   1     1034.46      906.43     16.97 o 
   8  10   1      411.39      312.49     12.84 o 
  10  10   1     1322.90     1237.24     26.19 o 
  12  10   1      833.52      743.74     30.00 o 
  14  10   1     1616.06     1558.14     37.33 o 
  16  10   1      500.80      497.04     19.06 o 
  18  10   1      303.45      352.60     25.99 o 
  20  10   1       39.67       43.69     19.07 o 
  22  10   1      361.69      482.58     27.33 o 
  24  10   1     1472.44     1498.69     46.53 o 
  26  10   1     1231.97     1189.76     64.68 o 
  28  10   1      207.83      173.88     27.64 o 
 -27  11   1      101.20       55.57     27.28 o 
 -25  11   1        9.28       31.01     19.32 o 
 -23  11   1        1.30       -9.49     19.65 o 
 -21  11   1      113.29      112.95     16.89 o 
 -19  11   1      931.23      879.03     60.13 o 
 -17  11   1      483.88      434.90     20.24 o 
 -15  11   1      577.28      653.34     21.07 o 
 -13  11   1       55.42       59.68     15.25 o 
 -11  11   1       16.92       -0.75      8.75 o 
  -9  11   1     3708.71     3568.40     68.73 o 
  -7  11   1     2214.67     2122.82     36.04 o 
  -5  11   1       12.87        7.83      5.13 o 
  -3  11   1     3190.84     3143.08     72.90 o 
  -1  11   1      248.84      251.01      7.58 o 
   1  11   1     1231.24     1451.54     43.15 o 
   3  11   1     4608.00     4234.18     54.76 o 
   5  11   1     2594.60     2448.52     39.41 o 
   7  11   1     1094.27     1112.03     20.89 o 
   9  11   1     2680.96     2711.14     47.01 o 
  11  11   1       33.56       14.15     10.70 o 
  13  11   1        4.20       -4.46     10.25 o 
  15  11   1       57.30       62.50     10.47 o 
  17  11   1      472.09      511.95     22.45 o 
  19  11   1      288.10      306.24     17.51 o 
  21  11   1      209.11      202.72     23.07 o 
  23  11   1      233.18      245.89     27.87 o 
  25  11   1      703.35      705.39     38.83 o 
  27  11   1       11.78       41.07     32.42 o 
 -26  12   1        3.97      -25.73     25.73 o 
 -24  12   1       95.66      100.68     17.27 o 
 -22  12   1       32.11       41.02     18.45 o 
 -20  12   1       22.19        2.51     20.40 o 
 -18  12   1      754.33      920.38     30.92 o 
 -16  12   1       68.12       76.41     13.24 o 
 -14  12   1       13.85        5.86     10.67 o 
 -12  12   1        4.63       25.49     11.02 o 
 -10  12   1     2216.74     2302.81     48.52 o 
  -8  12   1       32.17       33.02     12.30 o 
  -6  12   1      500.75      496.17     17.86 o 
  -4  12   1     1378.68     1328.56     23.87 o 
  -2  12   1       13.49        2.60      7.78 o 
   0  12   1     1845.08     1552.10     41.61 o 
   2  12   1        0.66        1.54      5.93 o 
   4  12   1      687.19      657.03     14.19 o 
   6  12   1       23.34       18.86      6.81 o 
   8  12   1      923.94      822.28     20.84 o 
  10  12   1      166.92      166.13     17.73 o 
  12  12   1      177.40      161.70     18.70 o 
  14  12   1        1.69       20.47     18.17 o 
  16  12   1       56.32       60.49     13.13 o 
  18  12   1       66.95       58.77     27.93 o 
  20  12   1     1073.65     1168.16     58.81 o 
  22  12   1      326.40      311.40    134.73 o 
  24  12   1       91.67       68.64     32.12 o 
  26  12   1       35.40       34.41     45.73 o 
 -25  13   1      346.06      337.24     34.96 o 
 -23  13   1      290.07      376.03     54.42 o 
 -21  13   1       17.26       19.17     49.90 o 
 -19  13   1       61.90       55.56     14.40 o 
 -17  13   1      658.83      622.79     21.51 o 
 -15  13   1      139.86      183.30     15.51 o 
 -13  13   1      128.97      129.20     19.21 o 
 -11  13   1     1171.90     1120.94     31.83 o 
  -9  13   1      808.66      840.18     24.69 o 
  -7  13   1      126.44      151.70     16.07 o 
  -5  13   1     1531.85     1473.99     26.78 o 
  -3  13   1     3691.24     3786.32     58.17 o 
  -1  13   1      895.52      800.08     19.08 o 
   1  13   1     2516.37     2308.78     39.89 o 
   3  13   1     2725.44     2917.23     73.22 o 
   5  13   1       55.95       54.71      7.31 o 
   7  13   1      414.80      362.19     13.13 o 
   9  13   1      541.61      590.43     20.95 o 
  11  13   1       31.98       23.81     21.00 o 
  13  13   1      654.47      635.07     29.25 o 
  15  13   1     4441.68     4848.65    106.32 o 
  17  13   1      156.35      124.44     31.13 o 
  19  13   1       39.69       24.91     29.19 o 
  21  13   1       63.16       80.64     25.61 o 
  23  13   1       56.71       49.35     26.83 o 
  25  13   1       49.08       53.54     29.69 o 
 -24  14   1      303.98      235.06     42.99 o 
 -22  14   1        1.01       -6.90     21.34 o 
 -20  14   1       73.11       65.90     25.23 o 
 -18  14   1        7.75        9.10     36.75 o 
 -16  14   1       11.86       29.82     19.08 o 
 -14  14   1      147.35      202.25     23.69 o 
 -12  14   1       43.45       24.25     10.86 o 
 -10  14   1      120.27      105.43     13.85 o 
  -8  14   1      434.43      428.02     16.93 o 
  -6  14   1      290.67      276.09     13.39 o 
  -4  14   1      119.06      117.10     11.05 o 
  -2  14   1      726.72      723.79     16.18 o 
   0  14   1      347.05      328.24     15.44 o 
   2  14   1     1122.37     1097.34     22.67 o 
   4  14   1       95.46      100.20      8.90 o 
   6  14   1       26.60       20.42      8.60 o 
   8  14   1       34.40        4.53     13.85 o 
  10  14   1       13.32        8.22     21.97 o 
  12  14   1        0.52       13.83     10.56 o 
  14  14   1        7.90       26.38     26.33 o 
  16  14   1      203.78      239.34     22.60 o 
  18  14   1        4.67        1.88     29.63 o 
  20  14   1       51.57       31.97     20.02 o 
  22  14   1       68.84       62.26     48.27 o 
  24  14   1       11.52        8.72     30.06 o 
 -23  15   1      451.36      430.32     47.83 o 
 -21  15   1       82.46       95.47     28.87 o 
 -19  15   1        6.42        3.70     29.31 o 
 -17  15   1      424.20      395.68     39.86 o 
 -15  15   1      129.90      160.10     81.88 o 
 -13  15   1       22.00       49.06     18.98 o 
 -11  15   1      232.69      218.82     26.24 o 
  -9  15   1      625.47      698.39     24.67 o 
  -7  15   1       41.24       47.53     13.60 o 
  -5  15   1      851.17      844.81     33.55 o 
  -3  15   1     1630.84     1638.41     36.54 o 
  -1  15   1      139.31      145.90     12.56 o 
   1  15   1     3134.91     3081.83     62.61 o 
   3  15   1     1353.97     1421.26     30.65 o 
   5  15   1      172.87      144.13     11.25 o 
   7  15   1      833.69      870.63     24.40 o 
   9  15   1     1512.71     1631.03     50.06 o 
  11  15   1      135.54      133.57     17.60 o 
  13  15   1      284.20      329.92     30.94 o 
  15  15   1     1000.14     1043.83     41.78 o 
  17  15   1       13.22       25.28     21.73 o 
  19  15   1      584.82      568.85     46.64 o 
  21  15   1      499.83      375.03     36.84 o 
 -20  16   1      368.05      477.27     49.27 o 
 -18  16   1     1060.75     1179.75     70.55 o 
 -16  16   1       59.27       16.88     23.29 o 
 -14  16   1      175.11      118.25     34.33 o 
 -12  16   1        2.59       30.63     23.29 o 
 -10  16   1      258.53      325.56     52.50 o 
  -8  16   1       94.67       93.96     14.82 o 
  -6  16   1      110.62      115.68     17.14 o 
  -4  16   1       81.58       88.79     15.44 o 
  -2  16   1      197.83      174.59     16.49 o 
   0  16   1      147.80      126.75     14.69 o 
   2  16   1      631.36      615.67     32.67 o 
   4  16   1     1468.22     1466.24     41.43 o 
   6  16   1       58.67       63.68     24.57 o 
   8  16   1       34.66       19.85     17.86 o 
  10  16   1      649.13      630.15     33.12 o 
  12  16   1       29.24       65.01     24.60 o 
  14  16   1       30.40       15.69     37.66 o 
  16  16   1       70.30       79.09     27.18 o 
  18  16   1       15.60       72.12     30.63 o 
  20  16   1      388.07      388.77     45.44 o 
 -19  17   1       36.39       33.77     28.24 o 
 -17  17   1      374.40      421.03     53.48 o 
 -15  17   1      194.98      148.25     30.50 o 
 -13  17   1       28.56       73.00     33.83 o 
 -11  17   1      725.04      773.34     37.60 o 
  -9  17   1       11.98       22.66     17.64 o 
  -7  17   1       16.41       -1.88     13.87 o 
  -5  17   1      866.90      847.47     35.02 o 
  -3  17   1      434.44      408.73     26.36 o 
  -1  17   1       77.38       77.77     20.78 o 
   1  17   1      363.40      450.28     29.75 o 
   3  17   1       32.17       32.07     15.06 o 
   5  17   1       15.73        4.46     21.40 o 
   7  17   1     1232.54     1310.55     43.56 o 
   9  17   1     1777.68     1878.52     71.68 o 
  11  17   1       80.96       67.10     21.78 o 
  13  17   1      402.13      347.41     41.11 o 
  15  17   1      341.84      318.16     40.23 o 
  19  17   1        0.60      -18.14     32.64 o 
 -16  18   1        3.21       -3.70     38.66 o 
 -14  18   1      727.49      730.72     51.47 o 
 -12  18   1     1074.31     1034.82     48.33 o 
 -10  18   1       15.55       -0.63     23.47 o 
  -8  18   1       71.15      126.54     23.10 o 
  -6  18   1        5.04       26.86     20.78 o 
  -4  18   1      292.72      352.12     29.12 o 
  -2  18   1       24.80       13.75     14.50 o 
   0  18   1     1815.79     1957.55     64.27 o 
   2  18   1        5.03       13.75     18.77 o 
   4  18   1       16.37       23.85     14.44 o 
   6  18   1        0.38       32.07     17.01 o 
   8  18   1      307.62      311.07     24.73 o 
  10  18   1      828.23      832.97     43.37 o 
  12  18   1       12.87        1.88     19.52 o 
  14  18   1      346.70      456.69     56.74 o 
  16  18   1      358.35      341.82     51.91 o 
 -13  19   1       75.41       79.52     32.64 o 
 -11  19   1      414.11      441.81     35.84 o 
  -9  19   1      450.17      459.89     27.93 o 
  -7  19   1      274.82      307.55     27.24 o 
  -5  19   1        1.77        9.35     18.08 o 
  -3  19   1      100.47      112.85     17.57 o 
  -1  19   1       11.58        0.63     18.45 o 
   1  19   1      174.95      229.72     24.29 o 
   3  19   1      207.51      200.35     22.72 o 
   5  19   1        3.60       15.69     16.88 o 
   7  19   1       31.18       44.44     20.71 o 
   9  19   1        3.53       -3.70     24.92 o 
  11  19   1        4.19       35.27     23.79 o 
  13  19   1      247.87      165.83     23.85 o 
 -10  20   1       12.52       -3.70     20.59 o 
  -8  20   1      378.65      371.20     27.99 o 
  -6  20   1      664.45      562.89     38.04 o 
  -4  20   1      321.39      326.26     28.06 o 
  -2  20   1      221.75      167.15     23.35 o 
   0  20   1      316.66      347.41     27.11 o 
   2  20   1       18.31       26.36     22.66 o 
   4  20   1        0.04      -12.49     23.73 o 
   6  20   1       92.17       41.43     22.60 o 
   8  20   1       99.26       48.83     33.27 o 
  -1  21   1       26.15       47.14     19.58 o 
   1  21   1      179.41      173.67     27.05 o 
 -32   0   2      924.83      896.30     85.49 o 
 -30   0   2      739.47      769.13     66.72 o 
 -28   0   2      664.23      724.01     53.92 o 
 -26   0   2      231.83      219.24     31.13 o 
 -24   0   2        0.16       13.18     19.46 o 
 -22   0   2     2342.16     2443.29     89.19 o 
 -20   0   2      215.50      227.46     20.40 o 
 -18   0   2     6488.41     6094.26    172.10 o 
 -16   0   2     1803.57     1486.61     52.16 o 
 -14   0   2      932.84     1184.96     39.67 o 
 -12   0   2     1051.47      965.09     21.78 o 
 -10   0   2      174.20      151.33      4.96 o 
  -8   0   2      246.79      253.89      7.16 o 
  -6   0   2     2229.18     2861.00     40.23 o 
  -4   0   2       39.47       18.77      2.64 o 
  -2   0   2      576.97      442.88      7.41 o 
   0   0   2     4172.89     3681.92     79.02 o 
   2   0   2     8844.06     8643.82    139.78 o 
   4   0   2        9.27       21.97      3.77 o 
   6   0   2    15065.46    14916.72    232.55 o 
   8   0   2      143.66      260.29     10.48 o 
  10   0   2       85.63      108.08      6.28 o 
  12   0   2     2045.67     2081.32     48.02 o 
  14   0   2    10492.87     9625.23    196.65 o 
  16   0   2    17318.49    17096.20    307.93 o 
  18   0   2        0.85        7.59     11.99 o 
  20   0   2      683.14      655.59     29.50 o 
  22   0   2       39.43       47.83     16.26 o 
  24   0   2       19.11       18.77     17.57 o 
  26   0   2     1509.77     1549.06     82.85 o 
  28   0   2       38.50       26.86     41.30 o 
  30   0   2       89.27       97.91     30.25 o 
  32   0   2       35.52       59.13     41.61 o 
 -33   1   2       29.64       33.42     25.23 o 
 -31   1   2      646.56      612.90     36.80 o 
 -29   1   2      197.24      199.27     29.64 o 
 -27   1   2      107.39       85.80     24.74 o 
 -25   1   2      158.87      158.37     25.64 o 
 -23   1   2       11.15       48.41     28.90 o 
 -21   1   2      154.28      176.19     18.00 o 
 -19   1   2     1717.07     1554.71     33.19 o 
 -17   1   2     9841.54     9945.93    149.97 o 
 -15   1   2       75.05      112.59      7.32 o 
 -13   1   2       65.05       66.36      4.61 o 
 -11   1   2     2940.44     3064.22     37.26 o 
  -9   1   2     1636.63     1325.57     15.30 o 
  -7   1   2     1035.90      983.86     11.10 o 
  -5   1   2      270.48      372.14      4.77 o 
  -3   1   2     7591.01     7379.88     71.47 o 
  -1   1   2     1423.43     1681.00     20.35 o 
   1   1   2     3310.05     3545.08     37.80 o 
   3   1   2    18025.85    16504.84    177.35 o 
   5   1   2     1662.83     1822.64     25.67 o 
   7   1   2        0.01       15.38      2.64 o 
   9   1   2      442.70      388.03      7.32 o 
  11   1   2     1868.90     1975.30     31.49 o 
  13   1   2      224.88      192.76      8.81 o 
  15   1   2     3645.78     3291.51     50.82 o 
  17   1   2     1619.21     1469.75     27.81 o 
  19   1   2     1305.33     1272.40     29.50 o 
  21   1   2      106.71      108.55     37.47 o 
  23   1   2      164.04      120.18     27.87 o 
  25   1   2       33.34       43.25     16.98 o 
  27   1   2      438.74      480.74     32.73 o 
  29   1   2       55.94        0.75     32.95 o 
  31   1   2       34.65       47.13     28.06 o 
 -32   2   2      161.39      198.64     41.46 o 
 -30   2   2       15.42       12.93     21.08 o 
 -28   2   2      263.70      243.13     58.75 o 
 -26   2   2     1403.30     1455.56     53.39 o 
 -24   2   2        0.40       17.37     14.86 o 
 -22   2   2      130.77      151.03     14.88 o 
 -20   2   2      338.69      301.33     21.91 o 
 -18   2   2      181.11      137.61      9.53 o 
 -16   2   2      207.76      206.68     10.15 o 
 -14   2   2      188.60      239.36     17.35 o 
 -12   2   2     1318.08     1066.13     17.95 o 
 -10   2   2     1899.44     1755.36     21.51 o 
  -8   2   2        0.36       20.89      3.48 o 
  -6   2   2    17538.87    17589.66    180.49 o 
  -4   2   2        0.21       19.30      1.52 o 
  -2   2   2       33.55       24.42      1.60 o 
   0   2   2    42426.25    41639.59   1676.86 o 
   2   2   2      283.81      285.99      4.19 o 
   4   2   2     1534.24     1545.30     17.38 o 
   6   2   2     4975.57     5393.95     57.23 o 
   8   2   2      131.45       82.18      4.08 o 
  10   2   2     3159.44     3143.70     39.57 o 
  12   2   2     3140.08     3217.05     46.10 o 
  14   2   2        2.05        7.54      5.84 o 
  16   2   2      181.72      131.26      8.60 o 
  18   2   2     1050.75     1065.52     31.73 o 
  20   2   2     2299.89     2408.77     50.80 o 
  22   2   2       19.19       19.24     28.78 o 
  24   2   2      259.46      297.31     24.46 o 
  26   2   2      286.20      358.11     61.23 o 
  28   2   2       90.11       79.18     21.61 o 
  30   2   2       18.73      -32.81     32.81 o 
  32   2   2      164.48      128.08     30.50 o 
 -31   3   2        0.53        0.63     23.36 o 
 -29   3   2       68.08       70.66     31.91 o 
 -27   3   2        2.02       -8.28     23.21 o 
 -25   3   2        0.37       23.74     12.83 o 
 -23   3   2     1694.89     1738.13    101.56 o 
 -21   3   2     2858.23     2775.05     53.91 o 
 -19   3   2      152.40      136.44     15.03 o 
 -17   3   2      563.99      550.58     22.94 o 
 -15   3   2     2298.96     2155.95     37.74 o 
 -13   3   2        9.12       -2.02      5.03 o 
 -11   3   2     2679.70     2753.02     38.90 o 
  -9   3   2        1.94        6.66      3.73 o 
  -7   3   2        1.47        2.45      2.17 o 
  -5   3   2    19998.34    20077.17    218.34 o 
  -3   3   2   116341.55   110152.44   1910.81 o 
  -1   3   2      209.28      141.87      4.46 o 
   1   3   2        2.66       21.51      5.68 o 
   3   3   2      460.96      470.96      6.49 o 
   5   3   2     2729.05     2912.84     37.88 o 
   7   3   2      827.02      925.56     12.35 o 
   9   3   2     6643.80     6174.73     81.82 o 
  11   3   2      265.49      235.29     11.52 o 
  13   3   2     1081.83      906.69     21.21 o 
  15   3   2     1127.03     1014.57     32.07 o 
  17   3   2      908.50      883.00     23.59 o 
  19   3   2      178.52      169.78     22.31 o 
  21   3   2      315.49      330.21     28.21 o 
  23   3   2      793.73      807.11     25.97 o 
  25   3   2      110.98      135.31     30.07 o 
  27   3   2      534.50      499.18     25.01 o 
  29   3   2      120.40       92.74     49.65 o 
  31   3   2      158.53      132.32     28.61 o 
 -32   4   2       65.60       97.22     66.59 o 
 -30   4   2       16.94       10.01     38.10 o 
 -28   4   2      656.58      630.67     33.13 o 
 -26   4   2       45.67       51.93     17.10 o 
 -24   4   2      157.90      163.69     17.52 o 
 -22   4   2      152.87      140.17     13.42 o 
 -20   4   2       49.59       64.95     19.52 o 
 -18   4   2      169.00      124.10     10.67 o 
 -16   4   2      624.79      571.26     14.40 o 
 -14   4   2      125.19      155.07      7.01 o 
 -12   4   2     1872.97     2152.00     32.75 o 
 -10   4   2        0.15       -0.99      4.20 o 
  -8   4   2     2091.81     1841.01     49.43 o 
  -6   4   2     3317.45     3255.73     36.37 o 
  -4   4   2    16302.84    16949.49    182.15 o 
  -2   4   2     2060.80     1874.28     30.35 o 
   0   4   2     1346.77     1178.02     15.25 o 
   2   4   2    12845.81    13450.63    151.86 o 
   4   4   2     1216.84     1180.38     27.52 o 
   6   4   2    17381.31    18433.40    193.71 o 
   8   4   2       55.57       44.94      6.94 o 
  10   4   2      354.07      409.82     20.59 o 
  12   4   2     1248.99     1298.73     26.01 o 
  14   4   2     2137.01     2091.86     42.52 o 
  16   4   2       13.58       27.36      8.46 o 
  18   4   2      347.82      228.86     13.85 o 
  20   4   2        5.70       14.53     18.58 o 
  22   4   2        7.17       12.76     11.12 o 
  24   4   2      664.74      751.55     32.00 o 
  26   4   2       20.58       43.44     31.10 o 
  28   4   2       18.12      -20.80     20.80 o 
  30   4   2       17.63       51.85     23.28 o 
 -31   5   2       34.47       43.37     24.26 o 
 -29   5   2      451.69      450.91     29.33 o 
 -27   5   2      724.63      803.34     33.64 o 
 -25   5   2      620.42      616.57     22.98 o 
 -23   5   2     1296.58     1327.99     61.67 o 
 -21   5   2      476.86      485.88     17.51 o 
 -19   5   2      590.77      511.51     21.49 o 
 -17   5   2     2417.96     2294.08     43.06 o 
 -15   5   2     3703.19     3711.52     57.16 o 
 -13   5   2      202.31      193.75      7.17 o 
 -11   5   2    11390.93    11319.54    145.10 o 
  -9   5   2    35868.92    38400.96    560.47 o 
  -7   5   2       19.41       26.60      3.99 o 
  -5   5   2      167.16      121.14      3.70 o 
  -3   5   2     5300.76     5847.77     62.13 o 
  -1   5   2      218.46      225.97      4.26 o 
   1   5   2     5065.63     5512.25     65.12 o 
   3   5   2    14094.54    13906.47    146.06 o 
   5   5   2     6893.71     7093.83     77.42 o 
   7   5   2     1278.37     1421.63     36.78 o 
   9   5   2        4.02       37.29      4.16 o 
  11   5   2     1742.18     1696.18     43.40 o 
  13   5   2     1360.94     1327.88     25.15 o 
  15   5   2     5176.65     4756.68     74.26 o 
  17   5   2      326.06      438.16     14.84 o 
  19   5   2       85.51       63.90      9.00 o 
  21   5   2     1211.44     1196.24     31.23 o 
  23   5   2      719.65      687.92     58.06 o 
  25   5   2      216.59      241.36     43.43 o 
  27   5   2      514.33      535.99     49.46 o 
  29   5   2     1440.44     1419.88     51.66 o 
  31   5   2       10.72      -26.08     26.08 o 
 -30   6   2       25.77       12.19     37.16 o 
 -28   6   2       95.88      101.31     36.25 o 
 -26   6   2        6.63        7.50     13.13 o 
 -24   6   2       92.20       73.90     16.30 o 
 -22   6   2      886.36      809.79     27.17 o 
 -20   6   2       35.06       37.03     10.00 o 
 -18   6   2     2430.72     2444.69     98.67 o 
 -16   6   2      880.57      858.14     36.47 o 
 -14   6   2      410.72      407.75     24.45 o 
 -12   6   2     4721.86     5142.23     72.36 o 
 -10   6   2     3918.98     4132.93     56.79 o 
  -8   6   2     3282.68     3609.23     84.55 o 
  -6   6   2      100.55      158.21      4.74 o 
  -4   6   2     1519.48     1790.60     21.70 o 
  -2   6   2     5543.15     6250.74     66.54 o 
   0   6   2     2145.95     2425.69     27.28 o 
   2   6   2       49.43       78.60      3.53 o 
   4   6   2     4745.80     5106.87     56.92 o 
   6   6   2     6882.11     7311.43     86.28 o 
   8   6   2     1309.55     1663.70     43.84 o 
  10   6   2      335.68      243.27      8.22 o 
  12   6   2       15.23       47.69      5.71 o 
  14   6   2      124.47      150.90     18.74 o 
  16   6   2      987.48      812.49     49.84 o 
  18   6   2       18.30       14.88      6.90 o 
  20   6   2     1795.44     1637.06     35.84 o 
  22   6   2      281.21      238.29     17.07 o 
  24   6   2       36.17       58.69     20.62 o 
  26   6   2       13.58       24.81     18.62 o 
  28   6   2      145.37      137.74     21.51 o 
  30   6   2       51.24       68.42     40.64 o 
 -31   7   2      414.21      373.50     40.90 o 
 -29   7   2      956.15      899.83     85.71 o 
 -27   7   2     1167.81     1203.76     88.22 o 
 -25   7   2        0.11      -22.69     22.69 o 
 -23   7   2      107.77      126.05     21.18 o 
 -21   7   2      229.03      237.13     15.89 o 
 -19   7   2     2017.83     2023.19     46.01 o 
 -17   7   2     9544.66     9739.78    161.47 o 
 -15   7   2    14608.57    15191.04    221.06 o 
 -13   7   2     1538.66     1534.89     30.42 o 
 -11   7   2     8053.47     8105.17    112.73 o 
  -9   7   2     3995.88     3926.61     53.53 o 
  -7   7   2     1131.00     1081.06     18.52 o 
  -5   7   2      442.82      456.13      7.90 o 
  -3   7   2     3394.08     3421.79     42.46 o 
  -1   7   2      352.47      351.93      6.56 o 
   1   7   2      527.50      425.66      7.30 o 
   3   7   2     3347.61     3299.78     46.04 o 
   5   7   2        0.47        7.54      5.30 o 
   7   7   2     5458.40     5609.94     72.93 o 
   9   7   2     5862.69     5619.24     75.38 o 
  11   7   2     1865.67     1911.26     34.09 o 
  13   7   2      631.18      661.92     16.32 o 
  15   7   2       23.79       33.22      7.57 o 
  17   7   2     1110.77     1063.65     43.31 o 
  19   7   2     1058.61     1097.45     27.41 o 
  21   7   2     3333.68     3259.64     71.36 o 
  23   7   2     1558.96     1522.92     43.21 o 
  25   7   2       78.06      111.56     33.39 o 
  27   7   2      331.85      368.74     70.49 o 
  29   7   2      950.16      914.59     46.73 o 
 -30   8   2       11.01       -7.29     17.64 o 
 -28   8   2       45.15       57.79     44.12 o 
 -26   8   2        0.15       18.39     21.59 o 
 -24   8   2      465.56      444.81     34.90 o 
 -22   8   2       96.04       81.78     17.80 o 
 -20   8   2      268.81      258.14     28.12 o 
 -18   8   2      550.83      592.68     19.28 o 
 -16   8   2     2841.07     2673.19     51.61 o 
 -14   8   2      183.96      170.45     14.26 o 
 -12   8   2      434.91      360.93     14.47 o 
 -10   8   2      185.61      147.07      7.86 o 
  -8   8   2       10.06        6.87      5.34 o 
  -6   8   2     1791.08     1770.47     25.34 o 
  -4   8   2       54.94       56.80      3.71 o 
  -2   8   2      201.54      189.46      4.81 o 
   0   8   2     3674.03     4055.81     45.94 o 
   2   8   2     3252.57     3638.59     44.73 o 
   4   8   2     8028.55     7885.67     97.53 o 
   6   8   2     1206.99     1268.68     19.55 o 
   8   8   2     3680.94     3584.77     85.46 o 
  10   8   2      552.72      533.12     12.66 o 
  12   8   2      552.92      445.04     12.18 o 
  14   8   2     1661.74     1347.77     28.53 o 
  16   8   2      175.20      220.69     11.70 o 
  18   8   2      406.52      379.99     13.75 o 
  20   8   2       59.39       86.16     14.67 o 
  22   8   2      253.25      277.05     22.27 o 
  24   8   2       83.29       69.42     37.25 o 
  26   8   2      784.13      826.56     33.32 o 
  28   8   2       56.80      110.84     39.50 o 
 -29   9   2       31.65       60.35     16.98 o 
 -27   9   2      376.39      353.51     65.12 o 
 -25   9   2      537.13      502.77     27.58 o 
 -23   9   2     3870.46     3827.65     92.86 o 
 -21   9   2     6109.58     6094.02    124.97 o 
 -19   9   2        7.93        3.79     10.98 o 
 -17   9   2      944.20      966.14     28.07 o 
 -15   9   2        0.12        7.63     18.45 o 
 -13   9   2     2143.01     2070.19     52.25 o 
 -11   9   2      922.92      905.86     46.73 o 
  -9   9   2    16051.08    15615.12    205.56 o 
  -7   9   2      465.74      479.48     11.85 o 
  -5   9   2     3752.53     3924.86     52.12 o 
  -3   9   2     1917.12     1853.97     25.80 o 
  -1   9   2       16.68       13.93      3.78 o 
   1   9   2       70.41       62.27      4.04 o 
   3   9   2     1025.25      931.87     16.73 o 
   5   9   2     2856.01     2671.68     39.34 o 
   7   9   2     4449.50     4393.95     60.92 o 
   9   9   2      913.05      853.15     17.24 o 
  11   9   2      267.45      278.30     12.02 o 
  13   9   2      542.76      529.52     14.67 o 
  15   9   2     2572.70     2699.08     50.60 o 
  17   9   2     2844.42     2577.20     74.10 o 
  19   9   2        0.06        1.26     10.90 o 
  21   9   2      252.15      292.56     43.06 o 
  23   9   2      930.69      871.80     54.10 o 
  25   9   2      260.94      249.90     49.62 o 
  27   9   2      592.67      538.39     53.85 o 
  29   9   2     1989.64     1698.83    201.38 o 
 -28  10   2        4.14        0.53     32.01 o 
 -26  10   2      615.97      552.13     29.12 o 
 -24  10   2       39.35       49.06     16.42 o 
 -22  10   2        3.43      -22.83     26.71 o 
 -20  10   2        2.78       -9.98     19.96 o 
 -18  10   2      323.79      287.56     18.38 o 
 -16  10   2      987.25     1048.11     29.70 o 
 -14  10   2        4.21        2.12     11.31 o 
 -12  10   2      101.46       95.64     10.90 o 
 -10  10   2      175.32      200.11     10.26 o 
  -8  10   2     7890.20     7690.77    176.18 o 
  -6  10   2      371.24      266.96      7.43 o 
  -4  10   2     2230.01     2217.83     33.25 o 
  -2  10   2       31.54       37.82      5.30 o 
   0  10   2      229.96      232.63      6.95 o 
   2  10   2      814.17      773.17     13.06 o 
   4  10   2      456.60      458.31      9.87 o 
   6  10   2    13819.43    13394.31    183.99 o 
   8  10   2      850.63      945.32     16.85 o 
  10  10   2       71.04       89.86     10.26 o 
  12  10   2     1806.76     1571.93     33.62 o 
  14  10   2     1585.16     1492.61     32.14 o 
  16  10   2        3.59        9.41     11.02 o 
  18  10   2      727.05      822.41     29.13 o 
  20  10   2       83.60       92.40     22.87 o 
  22  10   2        0.08       18.74     15.38 o 
  24  10   2      110.47      183.17     31.48 o 
  26  10   2        9.45       60.42     36.69 o 
  28  10   2      411.45      327.20     73.44 o 
 -27  11   2       81.45       11.14     23.87 o 
 -25  11   2      121.85      122.40     32.84 o 
 -23  11   2      943.17      924.11     33.29 o 
 -21  11   2        2.90       24.26     13.18 o 
 -19  11   2      147.00      131.39     14.90 o 
 -17  11   2      532.59      556.04     20.20 o 
 -15  11   2     1424.93     1447.13     34.89 o 
 -13  11   2      250.46      249.51     15.17 o 
 -11  11   2     2862.97     2773.40     48.51 o 
  -9  11   2      340.31      302.96     37.66 o 
  -7  11   2      446.16      387.50      9.70 o 
  -5  11   2     2568.21     2581.44     39.59 o 
  -3  11   2     3357.76     2999.28     42.17 o 
  -1  11   2      163.13      140.77      6.52 o 
   1  11   2      372.15      343.87      9.43 o 
   3  11   2      148.40      172.38      6.57 o 
   5  11   2      498.92      480.21     19.24 o 
   7  11   2      257.15      228.25      7.20 o 
   9  11   2     6075.23     5795.79     92.80 o 
  11  11   2     1320.10     1101.24     24.67 o 
  13  11   2       40.19       79.85     10.25 o 
  15  11   2       17.07       31.89     21.65 o 
  17  11   2       20.27       23.09     20.05 o 
  19  11   2       23.19       42.76     27.90 o 
  21  11   2      686.30      738.60     39.35 o 
  23  11   2      747.05      868.95     56.11 o 
  25  11   2      465.91      480.46     29.52 o 
  27  11   2      108.05       92.06     52.00 o 
 -26  12   2      164.94      225.22     24.63 o 
 -24  12   2       94.36       54.93     31.52 o 
 -22  12   2      166.45      169.39     38.63 o 
 -20  12   2       26.69       67.90     15.79 o 
 -18  12   2        0.36      -12.61     12.61 o 
 -16  12   2       24.56       16.42     12.58 o 
 -14  12   2      839.90      811.63     23.57 o 
 -12  12   2      956.43      872.92     26.84 o 
 -10  12   2     1523.20     1542.94     41.30 o 
  -8  12   2      201.05      215.52     17.07 o 
  -6  12   2        1.07        4.20      9.05 o 
  -4  12   2        5.85        4.22      5.56 o 
  -2  12   2     6270.93     6269.58     86.48 o 
   0  12   2     7681.94     7781.93     98.33 o 
   2  12   2        4.88       13.44      5.96 o 
   4  12   2      245.11      284.36     16.95 o 
   6  12   2     2076.46     1920.93     45.88 o 
   8  12   2     2200.20     2106.85     48.30 o 
  10  12   2     1164.72     1119.84     26.00 o 
  12  12   2     2455.81     2572.01     55.44 o 
  14  12   2       23.30       19.25     15.41 o 
  16  12   2      369.70      357.20     23.51 o 
  18  12   2     1431.34     1535.62     67.79 o 
  20  12   2     1194.46     1316.15     49.36 o 
  22  12   2       36.78       50.08     19.11 o 
  24  12   2      120.62      105.26     23.77 o 
  26  12   2       92.17       57.76     51.12 o 
 -23  13   2        0.27        5.75     19.89 o 
 -21  13   2      222.97      252.94     23.26 o 
 -19  13   2       20.19       25.06     27.17 o 
 -17  13   2      865.01      990.76     31.76 o 
 -15  13   2       74.50       68.88     10.49 o 
 -13  13   2      309.82      251.70     29.28 o 
 -11  13   2       33.69       12.80      8.61 o 
  -9  13   2      132.18       92.90      9.27 o 
  -7  13   2       66.40       61.50      8.34 o 
  -5  13   2     1202.38     1164.34     24.57 o 
  -3  13   2      141.03      118.11     11.49 o 
  -1  13   2     1018.74     1042.05     31.60 o 
   1  13   2     1051.05      996.73     20.47 o 
   3  13   2     2054.35     1971.48     32.94 o 
   5  13   2     1386.17     1330.26     28.07 o 
   7  13   2      183.50      134.91     14.22 o 
   9  13   2        1.34       22.25     10.56 o 
  11  13   2        3.07       -3.98      8.60 o 
  13  13   2       67.94       48.68     17.23 o 
  15  13   2     2083.89     2109.85     63.41 o 
  17  13   2       70.59       61.31     27.95 o 
  19  13   2      407.66      516.45     36.11 o 
  21  13   2       20.99      -32.03     32.03 o 
  23  13   2       77.39       57.68     32.21 o 
  25  13   2      433.74      340.94     59.19 o 
 -24  14   2        2.88       13.75     32.51 o 
 -22  14   2      125.30       89.19     45.44 o 
 -20  14   2      179.70      205.89     20.50 o 
 -18  14   2      838.51      938.65     39.98 o 
 -16  14   2      328.64      313.21     23.72 o 
 -14  14   2        0.18       -1.94     19.40 o 
 -12  14   2        2.95       20.89     20.12 o 
 -10  14   2       53.96       47.39     11.32 o 
  -8  14   2     2041.32     2121.45     51.52 o 
  -6  14   2      498.73      525.92     15.19 o 
  -4  14   2      157.57      119.86      9.76 o 
  -2  14   2       13.96       -1.21     16.98 o 
   0  14   2     1998.72     1986.76     35.83 o 
   2  14   2      176.33      173.73     20.87 o 
   4  14   2     2319.59     2276.84     41.90 o 
   6  14   2     4506.52     4796.67     82.53 o 
   8  14   2      127.21      106.81     12.41 o 
  10  14   2      151.54      112.71     41.24 o 
  12  14   2      443.73      508.10     34.84 o 
  14  14   2     1504.38     1586.26     88.91 o 
  16  14   2      886.15      908.97     38.41 o 
  18  14   2      800.85      729.73     34.47 o 
  20  14   2      236.46      233.05     33.98 o 
  22  14   2      475.60      580.84    119.35 o 
 -23  15   2       90.38      105.51     33.96 o 
 -21  15   2        1.11      -23.10     23.10 o 
 -19  15   2        3.12       16.26     25.67 o 
 -17  15   2      504.17      482.37     28.38 o 
 -15  15   2      199.35      249.15     28.40 o 
 -13  15   2      357.86      387.32     58.34 o 
 -11  15   2      213.16      328.23     21.57 o 
  -9  15   2      636.44      760.83     33.61 o 
  -7  15   2        4.54       16.13     11.27 o 
  -5  15   2       15.58        4.79      8.65 o 
  -3  15   2      190.63      204.62     14.51 o 
  -1  15   2      254.42      273.67     32.42 o 
   1  15   2      166.93      198.86     13.43 o 
   3  15   2     1202.36     1114.54     27.08 o 
   5  15   2      757.42      829.07     52.66 o 
   7  15   2        0.14       -9.48     16.70 o 
   9  15   2      145.11      104.22     19.71 o 
  11  15   2       29.66       22.11     14.89 o 
  13  15   2       20.98       20.04     59.53 o 
  15  15   2        5.07        5.21     37.60 o 
  17  15   2      532.26      570.73     42.65 o 
  19  15   2        0.71      -26.91     26.91 o 
  21  15   2       14.74       11.30     48.27 o 
 -20  16   2      377.57      373.08     43.56 o 
 -18  16   2       78.42      112.85     31.38 o 
 -16  16   2        7.20       17.51     20.15 o 
 -14  16   2       72.38       94.96     26.36 o 
 -12  16   2       93.58       96.00     22.03 o 
 -10  16   2        3.67      -13.01     13.01 o 
  -8  16   2      107.45      107.28     17.32 o 
  -6  16   2     1122.28     1149.75     37.37 o 
  -4  16   2      151.91      168.63     15.60 o 
  -2  16   2     1084.70     1119.67     35.85 o 
   0  16   2      483.42      481.99     29.69 o 
   2  16   2      126.75      141.68     11.77 o 
   4  16   2       68.15       56.06     21.40 o 
   6  16   2       14.29       31.59     17.54 o 
   8  16   2      101.60      135.44     17.71 o 
  10  16   2     1471.97     1533.82     54.08 o 
  12  16   2     1823.75     1796.15     75.29 o 
  14  16   2        9.67       -6.37     31.38 o 
  16  16   2      475.05      498.30     40.30 o 
  18  16   2      279.54      387.77     54.29 o 
  20  16   2        0.29       37.66     60.88 o 
 -19  17   2        0.35      -13.18     25.67 o 
 -17  17   2      335.70      295.38     38.73 o 
 -15  17   2      178.82      177.00     29.31 o 
 -13  17   2       10.25       -9.35     21.91 o 
 -11  17   2      171.70      163.88     20.52 o 
  -9  17   2      178.05      177.63     18.01 o 
  -7  17   2      195.21      192.75     61.26 o 
  -5  17   2       90.37       84.55     13.80 o 
  -3  17   2      409.19      414.41     18.11 o 
  -1  17   2       32.54       14.03     17.32 o 
   1  17   2      100.56      104.47     21.00 o 
   3  17   2      282.14      281.37     26.93 o 
   5  17   2      222.52      204.71     17.63 o 
   7  17   2      446.65      368.56     18.91 o 
   9  17   2      705.77      777.29     29.81 o 
  11  17   2       91.92      105.51     19.58 o 
  13  17   2      119.31       72.12     28.94 o 
  15  17   2      190.09      181.02     41.80 o 
  17  17   2      234.49      287.66     53.54 o 
 -16  18   2       49.49      100.43     37.16 o 
 -14  18   2      419.98      540.54     44.25 o 
 -12  18   2      264.34      223.70     26.24 o 
 -10  18   2       62.72       70.42     22.72 o 
  -8  18   2       11.98        7.59     17.70 o 
  -6  18   2       24.51        5.65     15.00 o 
  -4  18   2      183.68      229.72     22.03 o 
  -2  18   2      103.25      125.97     17.45 o 
   0  18   2       23.34       27.68     22.66 o 
   2  18   2      219.56      178.32     20.09 o 
   4  18   2      105.85      163.88     22.47 o 
   6  18   2       22.22       28.75     24.42 o 
   8  18   2      451.59      476.14     27.37 o 
  10  18   2        6.43       25.61     20.02 o 
  12  18   2      228.55      266.82     28.62 o 
  14  18   2        4.44        7.59     19.46 o 
  16  18   2      667.96      580.84     58.00 o 
 -13  19   2       89.89       67.91     19.02 o 
 -11  19   2      801.94      859.20     45.51 o 
  -9  19   2      106.72       73.44     21.47 o 
  -7  19   2       16.34       18.77     18.89 o 
  -5  19   2       61.21       83.60     27.05 o 
  -3  19   2      884.74      899.31     46.57 o 
  -1  19   2       23.94       27.68     16.32 o 
   1  19   2      367.00      465.28     36.72 o 
   3  19   2       78.39       82.22     21.34 o 
   5  19   2        3.76      -12.49     20.02 o 
   7  19   2      120.31       94.02     28.68 o 
   9  19   2      118.73       86.37     23.29 o 
  11  19   2      214.13      196.14     24.54 o 
  13  19   2      676.82      605.25     44.38 o 
 -10  20   2        0.25       33.77     28.24 o 
  -8  20   2      105.11      111.22     20.59 o 
  -6  20   2        6.83       -8.72     17.45 o 
  -4  20   2       82.21      106.01     22.72 o 
  -2  20   2      175.55      179.01     21.47 o 
   0  20   2       38.05       45.76     16.95 o 
   2  20   2      153.43      105.01     21.59 o 
   4  20   2      202.83      178.32     26.74 o 
   6  20   2      116.11       74.25     23.73 o 
   8  20   2      165.50      160.05     23.47 o 
 -33   1   3      140.71       96.83     34.02 o 
 -31   1   3        2.67       -8.83     21.73 o 
 -29   1   3      645.39      676.12     37.46 o 
 -27   1   3       42.93       38.49     27.74 o 
 -25   1   3      776.49      765.77     30.31 o 
 -23   1   3      841.97      801.41     42.68 o 
 -21   1   3      456.50      412.27     22.16 o 
 -19   1   3        8.25       16.50     14.94 o 
 -17   1   3      769.99      726.62     42.12 o 
 -15   1   3     1473.60     1252.73     30.01 o 
 -13   1   3      243.80      256.26      7.63 o 
 -11   1   3       53.80      102.73      3.95 o 
  -9   1   3      811.03     1029.66     11.90 o 
  -7   1   3     3559.73     3565.56     40.03 o 
  -5   1   3       23.95       51.05      2.50 o 
  -3   1   3    31152.46    30533.45    473.32 o 
  -1   1   3     7529.74     7676.39     83.63 o 
   1   1   3      106.98       57.26      1.89 o 
   3   1   3    15014.23    13730.34    136.80 o 
   5   1   3      723.79      870.26     11.50 o 
   7   1   3      285.95      304.04      6.17 o 
   9   1   3        2.13       -0.94      4.04 o 
  11   1   3       45.87       35.17      5.99 o 
  13   1   3     4265.23     3992.59     59.29 o 
  15   1   3     4790.46     4602.62     66.07 o 
  17   1   3      120.72      119.85     11.00 o 
  19   1   3      199.54      213.90     10.61 o 
  21   1   3     1396.11     1379.60     30.90 o 
  23   1   3      187.42      187.61     27.08 o 
  25   1   3       95.43       86.61     37.22 o 
  27   1   3        1.93       19.35     17.65 o 
  29   1   3       21.69       30.12     30.59 o 
  31   1   3      106.08      115.88     48.39 o 
 -32   2   3       95.98      116.24     27.37 o 
 -30   2   3        9.92       15.91     19.07 o 
 -28   2   3      524.71      561.35     36.76 o 
 -26   2   3       45.90       71.84     19.50 o 
 -24   2   3       23.04       43.66     21.00 o 
 -22   2   3       61.79       70.42     37.94 o 
 -20   2   3      678.13      626.60     20.48 o 
 -18   2   3     2245.90     2093.44     64.15 o 
 -16   2   3      579.43      609.62     15.75 o 
 -14   2   3       79.95       54.65      4.43 o 
 -12   2   3       56.24       67.18      3.94 o 
 -10   2   3     1769.56     1697.97     27.90 o 
  -8   2   3       91.57      123.49      4.74 o 
  -6   2   3     6295.58     6560.49     63.16 o 
  -4   2   3     2952.03     3318.27     33.64 o 
  -2   2   3    35239.14    36445.27    596.88 o 
   0   2   3    17171.08    17895.08    262.69 o 
   2   2   3      919.51      951.48     18.55 o 
   4   2   3      470.27      505.02      6.37 o 
   6   2   3    15900.29    17310.06    190.08 o 
   8   2   3     9421.59    10004.91    106.14 o 
  10   2   3     2462.12     2520.61     34.37 o 
  12   2   3     4039.98     3920.88     55.33 o 
  14   2   3      131.80      101.86      8.04 o 
  16   2   3     4213.19     4019.44     65.12 o 
  18   2   3      704.88      660.33     26.39 o 
  20   2   3     2093.55     2125.10     46.01 o 
  22   2   3      717.35      730.72     24.06 o 
  24   2   3     1148.61     1241.87     56.83 o 
  26   2   3     1142.38     1082.71     34.43 o 
  28   2   3       40.30        6.62     25.36 o 
  30   2   3      178.62      198.10     64.59 o 
 -33   3   3       26.27       32.64     54.10 o 
 -31   3   3      230.32      233.55     30.60 o 
 -29   3   3      151.09      145.49     24.80 o 
 -27   3   3      833.81      922.97     40.72 o 
 -25   3   3        0.12       32.39     30.54 o 
 -23   3   3       58.35       25.14     35.81 o 
 -21   3   3      195.38      150.07     21.43 o 
 -19   3   3      504.00      446.36     18.77 o 
 -17   3   3      274.73      229.51     14.12 o 
 -15   3   3       99.33       99.49     10.48 o 
 -13   3   3      197.34      167.00      5.72 o 
 -11   3   3      896.32      895.77     21.65 o 
  -9   3   3     2477.83     2291.04     27.14 o 
  -7   3   3     2184.08     2087.09     22.66 o 
  -5   3   3       40.08      109.20      8.98 o 
  -3   3   3     8228.53     9092.21    138.34 o 
  -1   3   3      395.32      460.18      6.94 o 
   1   3   3      512.04      675.27     13.62 o 
   3   3   3     1710.66     1716.37     18.32 o 
   5   3   3     1298.76     1383.41     16.42 o 
   7   3   3    24698.88    26547.95    305.28 o 
   9   3   3     6868.35     6137.14     77.32 o 
  11   3   3     2505.65     2532.77     35.12 o 
  13   3   3      651.76      652.20     20.27 o 
  15   3   3        8.83       16.52     12.49 o 
  17   3   3      497.31      454.72     17.19 o 
  19   3   3      259.49      268.49     16.10 o 
  21   3   3      507.11      523.90     58.00 o 
  23   3   3       22.62       -1.83     21.91 o 
  25   3   3        0.91        2.49     37.94 o 
  27   3   3      476.48      531.35     34.55 o 
  29   3   3      143.66      178.17     22.28 o 
  31   3   3       97.96       87.54     32.07 o 
 -32   4   3      269.70      226.44     48.49 o 
 -30   4   3        4.23      -29.14     29.14 o 
 -28   4   3       55.93       59.48     19.91 o 
 -26   4   3      194.31      151.49     33.96 o 
 -24   4   3      126.18      114.13     33.61 o 
 -22   4   3        0.18        4.04     11.99 o 
 -20   4   3     2638.68     2618.22     53.58 o 
 -18   4   3     2500.46     2391.87     66.19 o 
 -16   4   3     1015.27     1010.18     20.82 o 
 -14   4   3      875.41      776.42     16.73 o 
 -12   4   3        0.13       -0.62      4.46 o 
 -10   4   3       28.19       38.31      3.41 o 
  -8   4   3     4487.34     4481.24     52.19 o 
  -6   4   3    23612.97    24834.40    366.47 o 
  -4   4   3     1672.89     1722.63     18.94 o 
  -2   4   3     2804.63     2762.86     32.56 o 
   0   4   3     2810.35     2928.76     37.07 o 
   2   4   3     1115.76     1097.81     14.09 o 
   4   4   3     1107.63      925.57     12.96 o 
   6   4   3    11754.78    11838.70    127.22 o 
   8   4   3     2386.18     2432.64     40.70 o 
  10   4   3     1037.85      931.07     16.11 o 
  12   4   3      562.84      491.84     11.38 o 
  14   4   3     6173.27     6367.31     93.29 o 
  16   4   3      185.30      156.57     29.81 o 
  18   4   3     1659.59     1789.53     54.14 o 
  20   4   3     1202.86     1198.68     32.73 o 
  22   4   3      261.85      271.61     17.25 o 
  24   4   3        0.97        2.43     16.29 o 
  26   4   3      104.95      125.63     53.32 o 
  28   4   3        1.79      -16.84     16.84 o 
  30   4   3     1307.12     1244.17     50.49 o 
 -31   5   3        0.71      -15.06     37.72 o 
 -29   5   3        7.12       -2.93     60.16 o 
 -27   5   3        3.90      -17.62     26.38 o 
 -25   5   3        0.01        4.67     13.40 o 
 -23   5   3      442.42      463.25     27.62 o 
 -21   5   3        2.84        7.06     15.35 o 
 -19   5   3      595.81      561.28     34.77 o 
 -17   5   3       58.85       76.58     14.06 o 
 -15   5   3        3.61       -0.50      9.98 o 
 -13   5   3      103.84       71.91      8.16 o 
 -11   5   3      954.78     1024.87     19.99 o 
  -9   5   3     4784.05     5321.12     70.75 o 
  -7   5   3     1287.68     1245.77     18.58 o 
  -5   5   3       43.14       44.83      3.42 o 
  -3   5   3      577.26      587.49      8.59 o 
  -1   5   3      250.89      362.35      6.65 o 
   1   5   3      289.54      421.35      6.88 o 
   3   5   3      129.17      117.41      3.44 o 
   5   5   3      375.24      427.06      8.25 o 
   7   5   3      757.21      773.90     16.01 o 
   9   5   3       98.05      131.15      9.95 o 
  11   5   3      526.92      644.30     17.14 o 
  13   5   3        0.07        7.14      6.19 o 
  15   5   3     1334.15     1506.25     30.17 o 
  17   5   3       78.80       73.07      8.96 o 
  19   5   3      279.53      302.28     11.90 o 
  21   5   3        6.46       13.22     15.69 o 
  23   5   3        0.63       -2.83     11.93 o 
  25   5   3       66.68       44.34     17.83 o 
  27   5   3      316.10      318.23     51.25 o 
  29   5   3      382.50      324.07     49.30 o 
 -32   6   3       17.31       44.06     35.90 o 
 -30   6   3      175.57      177.73     36.12 o 
 -28   6   3      336.41      363.15     40.89 o 
 -26   6   3     1475.50     1514.26     48.08 o 
 -24   6   3       94.00      119.48     18.89 o 
 -22   6   3      545.23      495.77     42.27 o 
 -20   6   3      615.72      639.68     20.55 o 
 -18   6   3      243.34      202.21      9.21 o 
 -16   6   3     2951.38     2848.85     72.09 o 
 -14   6   3     3730.22     3476.27     54.19 o 
 -12   6   3    18083.15    18752.47    230.42 o 
 -10   6   3       99.92      111.09     15.63 o 
  -8   6   3     7191.61     7476.53     96.17 o 
  -6   6   3      462.49      530.71      9.79 o 
  -4   6   3      827.23      892.68     12.56 o 
  -2   6   3    15663.42    16424.18    198.99 o 
   0   6   3     9098.41     9442.55     98.02 o 
   2   6   3      128.23      151.98      3.93 o 
   4   6   3     2927.28     2844.73     34.92 o 
   6   6   3     2983.81     3106.66     62.80 o 
   8   6   3     4833.29     4807.73     62.31 o 
  10   6   3       85.69       88.47      7.25 o 
  12   6   3      464.82      453.68     24.29 o 
  14   6   3       83.70       75.15     10.70 o 
  16   6   3      392.13      354.86     12.22 o 
  18   6   3      239.08      274.97     12.58 o 
  20   6   3     1649.16     1731.79     68.85 o 
  22   6   3      673.27      683.67     21.69 o 
  24   6   3     1620.22     1707.45    127.26 o 
  26   6   3      414.28      362.35     22.37 o 
  28   6   3       60.50       50.51     49.37 o 
  30   6   3      390.62      402.44     40.12 o 
 -31   7   3       15.02       23.63     29.15 o 
 -29   7   3      145.72      134.70     19.43 o 
 -27   7   3       11.45       30.84     24.73 o 
 -25   7   3      367.35      368.47     42.46 o 
 -23   7   3        1.51        0.11     14.33 o 
 -21   7   3       87.62      107.31     18.22 o 
 -19   7   3     1005.53      917.63     26.14 o 
 -17   7   3     1341.14     1219.21     28.48 o 
 -15   7   3     1784.53     1906.30     35.49 o 
 -13   7   3     2080.22     1838.22     32.63 o 
 -11   7   3       16.95        6.29      5.10 o 
  -9   7   3      699.93      776.92     21.59 o 
  -7   7   3       29.66        5.91     13.46 o 
  -5   7   3      170.40      100.68      4.96 o 
  -3   7   3    10719.83    11894.37    136.17 o 
  -1   7   3     2643.34     2785.11     34.25 o 
   1   7   3       90.39       71.89      3.44 o 
   3   7   3     1134.19     1153.23     16.84 o 
   5   7   3      239.16      210.55      6.90 o 
   7   7   3      426.47      457.64     11.77 o 
   9   7   3       12.76       -1.26      4.48 o 
  11   7   3        2.04        6.39      5.06 o 
  13   7   3        5.90        7.83      6.95 o 
  15   7   3      719.94      574.53     37.94 o 
  17   7   3      331.88      317.44     12.93 o 
  19   7   3      100.95       81.52      9.66 o 
  21   7   3      223.93      265.88     16.30 o 
  23   7   3       62.85       63.10     33.61 o 
  25   7   3        7.63       -4.32     16.72 o 
  27   7   3       95.60       80.50     21.43 o 
  29   7   3       24.48       48.19     33.83 o 
 -30   8   3       52.36       73.29     34.49 o 
 -28   8   3        0.13       17.93     15.10 o 
 -26   8   3      941.14      984.31     83.79 o 
 -24   8   3       90.37       94.23     15.01 o 
 -22   8   3      418.78      422.45     18.67 o 
 -20   8   3     1165.47     1121.40     31.68 o 
 -18   8   3      293.92      299.37     15.36 o 
 -16   8   3     1141.87     1068.33     53.73 o 
 -14   8   3     7834.43     7904.29    114.69 o 
 -12   8   3    16955.79    16887.54    216.38 o 
 -10   8   3     2030.52     1754.68     37.75 o 
  -8   8   3     7252.34     6974.09     92.88 o 
  -6   8   3     3071.80     3149.72     70.30 o 
  -4   8   3       74.48       51.16      4.06 o 
  -2   8   3      305.56      278.23     10.42 o 
   0   8   3     9500.46    10381.56    118.04 o 
   2   8   3      390.50      390.25      7.70 o 
   4   8   3     6164.60     6317.71     85.71 o 
   6   8   3    11622.49    11559.72    142.49 o 
   8   8   3      643.46      541.49     12.87 o 
  10   8   3      460.35      383.01     10.33 o 
  12   8   3     1146.94     1244.67     27.46 o 
  14   8   3      606.57      673.66     29.94 o 
  16   8   3      164.14      170.28     11.74 o 
  18   8   3      224.64      183.68     20.90 o 
  20   8   3       60.38       63.97     11.93 o 
  22   8   3      166.78      188.78     23.00 o 
  24   8   3     1134.14     1237.61     37.09 o 
  26   8   3      245.95      209.63     25.06 o 
  28   8   3        8.36      -23.50     23.50 o 
 -29   9   3        0.73      -18.99     18.99 o 
 -27   9   3      246.66      248.35     28.71 o 
 -25   9   3        1.20      -14.92     20.12 o 
 -23   9   3     1072.20     1103.26     32.96 o 
 -21   9   3     2140.84     1955.27     48.77 o 
 -19   9   3     1009.05      966.24     27.87 o 
 -17   9   3       28.12       10.94      9.04 o 
 -15   9   3     1016.28     1012.90     49.30 o 
 -13   9   3     2190.34     2013.79     37.36 o 
 -11   9   3      664.78      630.99     15.05 o 
  -9   9   3     1688.50     1766.66     74.97 o 
  -7   9   3     1319.54     1210.90     22.69 o 
  -5   9   3      183.09      175.72      8.63 o 
  -3   9   3      199.58      171.72      5.57 o 
  -1   9   3      240.65      210.93      9.10 o 
   1   9   3     1660.12     1541.03     22.16 o 
   3   9   3       81.28      129.20      5.84 o 
   5   9   3       44.17       27.76      6.07 o 
   7   9   3     3194.46     3093.36     45.31 o 
   9   9   3     2897.51     2798.13     42.98 o 
  11   9   3     2776.61     2678.65     43.89 o 
  13   9   3     1229.11     1161.15     24.79 o 
  15   9   3      504.25      481.06     14.68 o 
  17   9   3      339.92      252.66     13.79 o 
  19   9   3       33.05       31.51     16.60 o 
  21   9   3      320.42      313.85     19.70 o 
  23   9   3       15.41       18.14     18.70 o 
  25   9   3      140.95      130.27     29.49 o 
  27   9   3        2.92       25.38     32.72 o 
 -28  10   3       39.46       34.95     46.73 o 
 -26  10   3      163.56      253.77     25.27 o 
 -24  10   3       35.28       -4.29     22.99 o 
 -22  10   3       47.91        7.52     14.67 o 
 -20  10   3     5560.32     5875.26    129.30 o 
 -18  10   3     2806.82     2871.65    104.07 o 
 -16  10   3      640.89      627.14     19.94 o 
 -14  10   3        5.42        0.00      4.44 o 
 -12  10   3       82.58       86.69      9.05 o 
 -10  10   3      493.98      466.54     12.73 o 
  -8  10   3    11734.08    11588.50    165.62 o 
  -6  10   3    13067.85    13215.89    261.95 o 
  -4  10   3       35.21       90.31      8.66 o 
  -2  10   3     1956.87     1781.48     24.36 o 
   0  10   3      847.38      827.48     13.83 o 
   2  10   3      324.00      347.53      8.63 o 
   4  10   3       19.86       38.62      4.61 o 
   6  10   3     5234.93     5394.35     97.54 o 
   8  10   3       78.28       44.75      6.50 o 
  10  10   3     2818.09     2878.83     53.95 o 
  12  10   3     2022.63     2068.80     41.09 o 
  14  10   3       64.84       55.28      8.48 o 
  16  10   3       68.86       77.68     13.24 o 
  18  10   3      507.33      495.22     21.60 o 
  20  10   3      281.65      297.89     19.31 o 
  22  10   3      183.33      235.48     21.77 o 
  24  10   3        1.79        9.26     21.01 o 
  26  10   3       43.61      -13.52     27.68 o 
 -27  11   3     2366.09     2233.05    100.65 o 
 -25  11   3       43.17       20.81     21.77 o 
 -23  11   3       15.61       -0.59     26.82 o 
 -21  11   3       33.19       30.73     16.80 o 
 -19  11   3      197.66      233.60     17.98 o 
 -17  11   3      168.24      191.56     17.21 o 
 -15  11   3      107.61      128.45     21.69 o 
 -13  11   3       27.47        5.05     16.32 o 
 -11  11   3     1191.12     1280.12     39.42 o 
  -9  11   3      663.61      625.38     33.14 o 
  -7  11   3     1369.28     1258.96     35.53 o 
  -5  11   3       88.13      123.14      6.40 o 
  -3  11   3      204.04      165.42      5.67 o 
  -1  11   3      933.91      981.06     15.85 o 
   1  11   3     1727.13     1647.65     26.32 o 
   3  11   3     1136.69     1140.41     19.70 o 
   5  11   3     1800.77     1721.90     30.99 o 
   7  11   3     8697.56     8503.43    127.29 o 
   9  11   3      294.12      200.80     10.03 o 
  11  11   3     2848.70     2618.52     48.95 o 
  13  11   3       40.28       53.61      8.93 o 
  15  11   3     2029.77     2105.12     53.55 o 
  17  11   3     1296.24     1327.53     74.50 o 
  19  11   3      553.29      629.02     46.07 o 
  21  11   3     1347.08     1469.31    119.07 o 
  23  11   3      272.26      207.46     33.40 o 
  25  11   3       92.64       83.32     36.14 o 
 -26  12   3      925.49      749.88     48.24 o 
 -24  12   3      424.00      404.12    108.62 o 
 -22  12   3       20.92       29.45     17.77 o 
 -20  12   3      109.58      129.38     20.13 o 
 -18  12   3      420.75      440.18     19.64 o 
 -16  12   3        0.43        5.66     12.84 o 
 -14  12   3     1386.15     1326.65     35.94 o 
 -12  12   3      201.13      220.37     12.06 o 
 -10  12   3       65.95       66.44     12.87 o 
  -8  12   3       70.82       81.01     28.18 o 
  -6  12   3       54.61       46.33      7.84 o 
  -4  12   3      760.07      914.48     18.48 o 
  -2  12   3    12515.75    12249.67    156.16 o 
   0  12   3     3758.56     3936.33     55.71 o 
   2  12   3       92.25       98.26      7.89 o 
   4  12   3      106.76       69.50      8.44 o 
   6  12   3      488.94      424.29     13.49 o 
   8  12   3      129.90      102.81      8.79 o 
  10  12   3      582.51      549.43     17.57 o 
  12  12   3     1740.74     1812.14     43.59 o 
  14  12   3      188.02      181.69     36.34 o 
  16  12   3     2173.39     2451.17     63.87 o 
  18  12   3      195.04      137.36     19.14 o 
  20  12   3       84.32      113.85     23.16 o 
  22  12   3      216.21      169.15     35.53 o 
  24  12   3      380.93      408.43     32.53 o 
 -25  13   3      612.43      567.52     35.78 o 
 -23  13   3      223.56      215.35     26.22 o 
 -21  13   3      306.68      272.76     36.49 o 
 -19  13   3      184.94      235.38     28.57 o 
 -17  13   3      430.39      405.70     26.66 o 
 -15  13   3      222.49      226.64     27.83 o 
 -13  13   3       91.09      106.68     19.80 o 
 -11  13   3      324.50      309.80     13.15 o 
  -9  13   3      108.82       91.48     11.96 o 
  -7  13   3      760.48      785.29     20.17 o 
  -5  13   3       49.60       32.34      8.04 o 
  -3  13   3     1750.57     1614.69     29.43 o 
  -1  13   3      234.90      261.01     14.12 o 
   1  13   3      281.27      281.93     18.89 o 
   3  13   3     4314.19     4236.76     62.70 o 
   5  13   3     1411.20     1279.63     23.70 o 
   7  13   3       57.89       79.90      9.36 o 
   9  13   3      720.11      698.48     40.61 o 
  11  13   3      161.91      128.67     20.88 o 
  13  13   3      512.69      480.35     22.95 o 
  15  13   3     1697.16     2051.40     65.56 o 
  17  13   3      580.81      551.73     29.83 o 
  19  13   3        9.59       32.53     17.73 o 
  21  13   3     1668.04     1688.48    124.65 o 
  23  13   3     1033.99      931.10     46.94 o 
 -24  14   3        0.98       42.12     26.99 o 
 -22  14   3        8.21       38.76     19.04 o 
 -20  14   3       32.36       20.52     27.24 o 
 -18  14   3        0.35      -25.21     25.21 o 
 -16  14   3      214.10      240.93     26.12 o 
 -14  14   3       92.07      103.87     13.67 o 
 -12  14   3        0.02        0.94     14.14 o 
 -10  14   3       53.05       49.98     13.06 o 
  -8  14   3      221.22      219.24     29.06 o 
  -6  14   3      438.59      428.88     22.63 o 
  -4  14   3      148.04      170.77      9.13 o 
  -2  14   3      842.71      783.08     34.80 o 
   0  14   3        0.28        5.70      6.88 o 
   2  14   3     1191.89     1196.84     28.33 o 
   4  14   3     2785.93     2814.34     54.72 o 
   6  14   3     1069.30     1040.29     25.37 o 
   8  14   3      158.82      126.14     33.36 o 
  10  14   3        0.34        3.19     39.89 o 
  12  14   3       22.14        6.89     37.72 o 
  14  14   3       57.85       66.97     20.03 o 
  16  14   3       85.21      114.39     25.95 o 
  18  14   3      885.21      896.90     41.82 o 
  20  14   3      618.04      627.75     36.22 o 
  22  14   3       76.93       82.93     25.56 o 
 -23  15   3      383.73      347.41     44.81 o 
 -21  15   3      217.43      223.70     40.48 o 
 -19  15   3      184.86      212.91     38.60 o 
 -17  15   3      253.80      290.75     28.74 o 
 -15  15   3        9.10       64.73     18.47 o 
 -13  15   3        9.86       28.29     19.58 o 
 -11  15   3        8.16       -6.94     17.33 o 
  -9  15   3      208.34      209.73     17.51 o 
  -7  15   3       15.23        5.89     11.27 o 
  -5  15   3      825.82      879.79     34.58 o 
  -3  15   3     2850.87     2841.43     58.69 o 
  -1  15   3      593.15      569.57     29.03 o 
   1  15   3      466.63      469.14     15.07 o 
   3  15   3      203.56      184.55     29.56 o 
   5  15   3      973.91      961.95     25.37 o 
   7  15   3      161.37      175.23     14.25 o 
   9  15   3      849.48      870.53     34.71 o 
  11  15   3      625.47      642.95     30.53 o 
  13  15   3      202.34      205.84     29.60 o 
  15  15   3     1121.31     1378.28     54.83 o 
  17  15   3      452.77      453.01     32.55 o 
  19  15   3      148.09      161.28     34.99 o 
  21  15   3       31.68        4.53     39.61 o 
 -20  16   3      127.79      179.64     37.60 o 
 -18  16   3       60.69       97.91     35.21 o 
 -16  16   3        0.06      -21.87     21.87 o 
 -14  16   3       20.83       27.20     28.21 o 
 -12  16   3      408.59      420.06     23.94 o 
 -10  16   3      147.90      169.26     22.41 o 
  -8  16   3      224.09      209.99     44.85 o 
  -6  16   3      220.19      304.49     19.47 o 
  -4  16   3       73.13       46.86     13.56 o 
  -2  16   3      125.55      103.94     12.97 o 
   0  16   3      392.86      445.66     50.37 o 
   2  16   3      278.67      246.69     11.64 o 
   4  16   3      204.57      174.40     20.96 o 
   6  16   3        8.66       29.24     12.84 o 
   8  16   3        0.75      -14.43     14.43 o 
  10  16   3     1164.97     1213.08     46.82 o 
  12  16   3      131.29      137.03     17.39 o 
  14  16   3      260.69      305.18     32.26 o 
  16  16   3      617.74      681.18     50.80 o 
  18  16   3      107.94       78.50     29.14 o 
 -19  17   3       76.05       80.91     40.11 o 
 -17  17   3      315.08      433.46     46.95 o 
 -15  17   3       44.35       57.24     29.56 o 
 -13  17   3      245.25      302.28     33.08 o 
 -11  17   3      184.98      187.44     19.14 o 
  -9  17   3      397.66      387.36     20.28 o 
  -7  17   3      689.53      714.04     25.68 o 
  -5  17   3       62.23       33.97     14.09 o 
  -3  17   3     1622.60     1639.51     37.50 o 
  -1  17   3        3.27        2.49     13.98 o 
   1  17   3      184.95      190.15     15.53 o 
   3  17   3      119.11      102.97     32.70 o 
   5  17   3        2.21       44.34     18.15 o 
   7  17   3      888.96      915.61     36.15 o 
   9  17   3      738.80      770.93     27.54 o 
  11  17   3     1044.59     1123.50     40.30 o 
  13  17   3       32.12        8.43     27.47 o 
  15  17   3      227.43      277.55     38.41 o 
  17  17   3      143.01      136.89     61.57 o 
 -16  18   3       55.42       70.86     25.73 o 
 -14  18   3      485.52      431.33     37.47 o 
 -12  18   3      401.49      403.71     27.18 o 
 -10  18   3       29.04        0.63     22.85 o 
  -8  18   3      363.11      349.29     23.41 o 
  -6  18   3       55.97       44.44     17.01 o 
  -4  18   3       16.62       -1.88     14.50 o 
  -2  18   3      933.46      929.63     41.24 o 
   0  18   3       70.18       96.47     21.15 o 
   2  18   3        0.02      -13.24     13.24 o 
   4  18   3      186.56      216.29     22.09 o 
   6  18   3       64.65       15.06     18.89 o 
   8  18   3       69.32       74.69     21.21 o 
  10  18   3      796.89      800.02     42.49 o 
  12  18   3       64.90       76.01     20.09 o 
  14  18   3       14.17        1.88     24.60 o 
 -13  19   3        2.29       26.36     28.81 o 
 -11  19   3       64.40       43.43     16.19 o 
  -9  19   3      261.01      188.49     25.48 o 
  -7  19   3       39.45       55.36     23.10 o 
  -5  19   3       32.22       -6.28     24.48 o 
  -3  19   3        9.10       -1.88     22.09 o 
  -1  19   3        1.11       41.43     22.60 o 
   1  19   3       13.12        5.65     20.78 o 
   3  19   3      443.01      421.03     26.74 o 
   5  19   3      295.64      325.38     27.99 o 
   7  19   3        0.25       13.18     22.03 o 
   9  19   3        0.32        3.70     21.15 o 
  11  19   3       68.22       43.43     18.14 o 
  -8  20   3      358.29      294.50     31.82 o 
  -6  20   3      103.82       53.85     21.34 o 
  -4  20   3        1.92        5.65     16.95 o 
  -2  20   3     1023.74     1082.09     52.72 o 
   0  20   3       20.04      -21.97     21.97 o 
   2  20   3        2.84        9.35     16.82 o 
   4  20   3      542.84      561.69     34.46 o 
   6  20   3      211.54      139.84     28.43 o 
   8  20   3       46.89       15.06     17.51 o 
 -32   0   4      343.24      347.41     67.22 o 
 -30   0   4      668.58      680.20     62.70 o 
 -28   0   4      172.34      235.06     31.51 o 
 -26   0   4     2528.97     2473.11    117.12 o 
 -24   0   4      259.24      211.14     34.21 o 
 -22   0   4       82.27       78.65     23.10 o 
 -20   0   4      925.96      957.31     46.51 o 
 -18   0   4     3538.99     3543.39    104.38 o 
 -16   0   4       25.71       32.64     12.05 o 
 -14   0   4     2221.48     2206.60     47.07 o 
 -12   0   4     4594.27     5126.85     86.11 o 
 -10   0   4     3882.10     3603.27     57.12 o 
  -8   0   4      764.82      776.10     12.55 o 
  -6   0   4     5574.76     5137.58     79.02 o 
  -4   0   4    31468.32    32601.16    841.38 o 
  -2   0   4    89968.41    90684.56   2338.79 o 
   0   0   4     8491.11     8615.89    125.59 o 
   2   0   4    12442.81    12715.76    175.18 o 
   4   0   4     3788.14     4262.56     65.40 o 
   6   0   4    22907.48    21967.53    393.61 o 
   8   0   4      999.97     1087.04     24.79 o 
  10   0   4     7934.57     7883.35    137.90 o 
  12   0   4     9240.26     8509.25    157.17 o 
  14   0   4      837.04      748.48     23.29 o 
  16   0   4     1207.77     1133.74     32.07 o 
  18   0   4     8863.37     9211.91    187.54 o 
  20   0   4    18050.11    18465.63    367.68 o 
  22   0   4       48.02      -16.26     20.59 o 
  24   0   4     2167.13     2230.20     73.37 o 
  26   0   4      658.00      709.26     32.01 o 
  28   0   4      332.19      311.07     45.94 o 
  30   0   4      718.29      778.93     62.95 o 
 -33   1   4        0.69       11.20     22.22 o 
 -31   1   4      224.59      172.53     29.06 o 
 -29   1   4        2.88      -21.39     21.39 o 
 -27   1   4       20.26       22.79     21.73 o 
 -25   1   4      357.23      359.75     33.80 o 
 -23   1   4      137.35      153.47     23.03 o 
 -21   1   4      294.57      289.76     19.19 o 
 -19   1   4      150.44      128.28     27.43 o 
 -17   1   4       93.75      108.67     17.57 o 
 -15   1   4      273.88      222.19      9.03 o 
 -13   1   4     3511.63     3571.58     46.75 o 
 -11   1   4     1147.96     1165.12     16.30 o 
  -9   1   4     1605.18     1584.82     18.33 o 
  -7   1   4       98.00       88.84      4.27 o 
  -5   1   4     4064.18     4379.07     45.69 o 
  -3   1   4   130763.91   127315.56   2920.90 o 
  -1   1   4    10825.20    11204.10    133.61 o 
   1   1   4     1105.38     1164.34     12.09 o 
   3   1   4    41333.40    40797.04    747.61 o 
   5   1   4      153.85      161.79      4.71 o 
   7   1   4     2337.99     2483.22     30.86 o 
   9   1   4     3208.42     3093.33     40.39 o 
  11   1   4       13.83        4.83      6.36 o 
  13   1   4     4890.92     4481.30    107.36 o 
  15   1   4       61.91       26.88     13.21 o 
  17   1   4      369.38      333.99     12.25 o 
  19   1   4        6.54      -12.65     12.65 o 
  21   1   4      386.55      383.72     17.18 o 
  23   1   4      141.43      162.97     20.21 o 
  25   1   4       85.89       87.75     19.15 o 
  27   1   4       81.73       54.27     36.31 o 
  29   1   4      501.95      475.06     48.89 o 
  31   1   4      291.92      275.01     33.16 o 
 -32   2   4      190.61      197.37     37.75 o 
 -30   2   4       22.75       15.68     23.91 o 
 -28   2   4      899.47      966.15     44.12 o 
 -26   2   4      594.23      572.94     33.37 o 
 -24   2   4      393.74      521.97     31.13 o 
 -22   2   4       54.47       38.00     22.00 o 
 -20   2   4     5024.46     4989.71    100.12 o 
 -18   2   4       76.74       75.56     10.42 o 
 -16   2   4      281.09      261.24     14.84 o 
 -14   2   4        8.34        4.82      5.30 o 
 -12   2   4     9261.01     9336.14    128.33 o 
 -10   2   4      118.32       98.57      8.60 o 
  -8   2   4      110.70       73.76      4.93 o 
  -6   2   4     3157.84     3401.81     43.81 o 
  -4   2   4     2823.00     2939.51     31.63 o 
  -2   2   4     2801.19     2354.51     27.36 o 
   0   2   4    26701.91    26761.07    350.61 o 
   2   2   4     2815.71     2519.89     76.64 o 
   4   2   4     9812.72     9889.67     98.45 o 
   6   2   4     2596.69     2630.77     29.93 o 
   8   2   4      961.02     1092.79     16.40 o 
  10   2   4     1586.14     1709.62     28.87 o 
  12   2   4    11286.37    11644.60    152.36 o 
  14   2   4     4421.44     4466.31     66.28 o 
  16   2   4     3162.04     2996.60     48.49 o 
  18   2   4     1612.02     1602.78     33.32 o 
  20   2   4      197.46      193.23     12.54 o 
  22   2   4      992.38      999.63     31.06 o 
  24   2   4     2421.44     2503.61     80.65 o 
  26   2   4     1819.47     1837.94     59.41 o 
  28   2   4       39.77       67.95     20.30 o 
  30   2   4      534.24      521.02     45.33 o 
 -33   3   4        4.53       -0.63     35.53 o 
 -31   3   4        0.29       28.93     42.24 o 
 -29   3   4        2.86       14.81     22.22 o 
 -27   3   4      415.38      434.48     57.15 o 
 -25   3   4     2053.19     2132.06     65.36 o 
 -23   3   4      293.58      244.07     20.63 o 
 -21   3   4     1579.78     1504.60     41.91 o 
 -19   3   4      681.24      681.08     21.28 o 
 -17   3   4     1865.90     1761.00     73.75 o 
 -15   3   4      819.99      779.42     15.45 o 
 -13   3   4      872.06      940.01     15.49 o 
 -11   3   4      496.36      538.83      9.43 o 
  -9   3   4     2919.06     2982.89     34.66 o 
  -7   3   4     1524.59     1367.59     22.25 o 
  -5   3   4    32983.14    33469.32    481.30 o 
  -3   3   4       70.46      161.18      3.51 o 
  -1   3   4      106.93      114.99      5.87 o 
   1   3   4      446.17      432.91      7.81 o 
   3   3   4     4059.46     3697.43     39.80 o 
   5   3   4      175.22      178.72      7.03 o 
   7   3   4       76.70      150.38      4.77 o 
   9   3   4     2721.00     3112.58     40.26 o 
  11   3   4       48.25       79.18     12.77 o 
  13   3   4     2336.59     2164.73     36.14 o 
  15   3   4      842.09      833.64     31.92 o 
  17   3   4      248.24      203.53     17.67 o 
  19   3   4       31.35       39.09     14.44 o 
  21   3   4      169.71      169.41     16.43 o 
  23   3   4      376.48      387.32     36.22 o 
  25   3   4      132.60      144.66     25.07 o 
  27   3   4       57.85       75.94     41.46 o 
  29   3   4       45.26       47.34     30.82 o 
  31   3   4        0.87       18.77     33.89 o 
 -32   4   4      148.37      174.31     60.79 o 
 -30   4   4       14.92       18.51     59.94 o 
 -28   4   4        9.25       26.70     20.10 o 
 -26   4   4      838.34      841.64     32.71 o 
 -24   4   4       31.15      -23.19     23.19 o 
 -22   4   4     1258.18     1332.87     69.76 o 
 -20   4   4      748.52      702.53     22.86 o 
 -18   4   4      257.08      229.14     13.32 o 
 -16   4   4      702.88      694.23     31.85 o 
 -14   4   4       36.89       36.48      5.21 o 
 -12   4   4     4365.76     4514.50     58.96 o 
 -10   4   4      821.08      864.05     12.99 o 
  -8   4   4     3002.15     3087.82     35.44 o 
  -6   4   4     2819.40     2627.14     28.90 o 
  -4   4   4     3335.85     3339.02     35.78 o 
  -2   4   4       93.57       27.95      3.14 o 
   0   4   4     8583.80     8662.43    102.96 o 
   2   4   4        2.21        7.39      5.62 o 
   4   4   4     6247.27     6060.07     68.26 o 
   6   4   4     5506.81     5505.66     69.63 o 
   8   4   4      146.78      256.66      6.72 o 
  10   4   4      383.28      298.57      9.11 o 
  12   4   4     6707.31     6925.11    139.84 o 
  14   4   4      619.49      626.05     16.39 o 
  16   4   4     1508.84     1549.88     31.35 o 
  18   4   4      313.17      363.77     15.10 o 
  20   4   4      103.97      125.62     12.18 o 
  22   4   4      879.99     1002.85     28.05 o 
  24   4   4      187.20      179.81     15.62 o 
  26   4   4      856.02      871.50     48.68 o 
  28   4   4       16.91       27.77     25.93 o 
  30   4   4     1046.57     1042.31    122.90 o 
 -31   5   4      678.64      670.54     42.90 o 
 -29   5   4       31.76       20.57     19.27 o 
 -27   5   4       64.27       85.91     21.22 o 
 -25   5   4        7.67        1.52     21.69 o 
 -23   5   4        0.95       -3.71     15.52 o 
 -21   5   4        0.78        0.78     14.72 o 
 -19   5   4     4024.89     3957.93     71.96 o 
 -17   5   4     4813.99     4654.82     71.28 o 
 -15   5   4      988.97      968.65     18.65 o 
 -13   5   4      122.58      178.12     10.51 o 
 -11   5   4     6495.51     6365.84    133.91 o 
  -9   5   4       20.95        6.00      4.19 o 
  -7   5   4     1703.94     1900.62     24.55 o 
  -5   5   4      827.82      860.82     11.28 o 
  -3   5   4    11593.71    12817.29    158.09 o 
  -1   5   4     2145.17     2254.61     50.12 o 
   1   5   4    11706.30    11863.88    154.72 o 
   3   5   4     2898.38     2881.61     34.08 o 
   5   5   4      244.02      236.78      5.71 o 
   7   5   4     4958.05     5152.35     67.08 o 
   9   5   4        0.58       -2.02      4.84 o 
  11   5   4      255.99      234.31      9.19 o 
  13   5   4       71.01       21.38     11.05 o 
  15   5   4      900.56      940.59     29.25 o 
  17   5   4       95.72      111.37     15.69 o 
  19   5   4      101.00      129.19     13.47 o 
  21   5   4     1663.98     1808.95     62.89 o 
  23   5   4        0.56        2.83     16.04 o 
  25   5   4       81.04       96.58     15.68 o 
  27   5   4       63.14       69.21     20.96 o 
  29   5   4        0.48       46.18     34.33 o 
 -30   6   4      234.59      215.59     33.12 o 
 -28   6   4      329.69      347.22     25.23 o 
 -26   6   4        5.24       21.51     16.67 o 
 -24   6   4       13.98       23.79     12.62 o 
 -22   6   4      101.50       75.49     13.44 o 
 -20   6   4      220.97      223.17     15.85 o 
 -18   6   4       48.09       57.62      8.41 o 
 -16   6   4     1359.13     1338.76     26.56 o 
 -14   6   4     1435.68     1350.48     24.07 o 
 -12   6   4       31.20        2.54      6.93 o 
 -10   6   4      421.61      405.29     10.64 o 
  -8   6   4      287.60      261.00     11.67 o 
  -6   6   4     1017.15      861.51     11.66 o 
  -4   6   4       24.88       22.26      4.05 o 
  -2   6   4      142.72      103.34      7.09 o 
   0   6   4      177.12      269.19     10.23 o 
   2   6   4      819.37     1019.01     15.23 o 
   4   6   4     1050.49     1101.97     16.47 o 
   6   6   4      116.50      162.19      5.06 o 
   8   6   4       87.72       96.14     10.01 o 
  10   6   4     1292.34     1260.78     22.24 o 
  12   6   4        7.91       10.39     10.01 o 
  14   6   4       73.11      110.67     14.44 o 
  16   6   4       96.65       87.19     11.64 o 
  18   6   4      167.67      190.11     15.72 o 
  20   6   4      319.45      365.89     15.90 o 
  22   6   4      176.24      185.91     15.84 o 
  24   6   4      247.50      338.25     32.70 o 
  26   6   4      121.93      137.50     27.71 o 
  28   6   4        1.81       -1.17     24.25 o 
 -31   7   4       98.07       93.46     37.22 o 
 -29   7   4      670.44      886.87     63.02 o 
 -27   7   4       41.36       39.91     17.39 o 
 -25   7   4      415.71      480.44     24.93 o 
 -23   7   4      263.27      314.96     32.39 o 
 -21   7   4        1.50        2.88     10.08 o 
 -19   7   4       54.08       40.66     12.61 o 
 -17   7   4       96.63       91.82      8.48 o 
 -15   7   4       46.41       74.71     34.87 o 
 -13   7   4     7955.92     7842.41    106.54 o 
 -11   7   4    17824.25    17258.29    339.06 o 
  -9   7   4     8209.33     8231.20    105.50 o 
  -7   7   4     1010.26     1140.75     19.04 o 
  -5   7   4     2324.16     2194.86     29.89 o 
  -3   7   4       19.34       33.20      2.98 o 
  -1   7   4      286.02      301.72     10.42 o 
   1   7   4     7151.57     7401.17     85.88 o 
   3   7   4     7692.26     8395.23    102.20 o 
   5   7   4      297.31      285.97     17.73 o 
   7   7   4     6816.17     6892.38     89.39 o 
   9   7   4     1847.65     1733.69     27.03 o 
  11   7   4      767.05      703.35     15.47 o 
  13   7   4       50.88       72.43      8.79 o 
  15   7   4      411.36      430.34     23.35 o 
  17   7   4       80.70       74.00     12.30 o 
  19   7   4        0.17       11.19     10.95 o 
  21   7   4        1.18       18.41     13.44 o 
  23   7   4        3.00       -6.29     28.21 o 
  25   7   4      210.68      228.87     93.68 o 
  27   7   4      149.18      150.12     42.65 o 
  29   7   4      186.11      165.12     50.75 o 
 -30   8   4      894.49      988.01     56.23 o 
 -28   8   4       83.94       76.58     22.47 o 
 -26   8   4       11.77        2.30     17.08 o 
 -24   8   4       23.80       25.99     19.74 o 
 -22   8   4      296.22      349.72     17.33 o 
 -20   8   4      218.04      222.08     17.23 o 
 -18   8   4      846.87      837.16     28.87 o 
 -16   8   4      326.52      301.81     13.15 o 
 -14   8   4      111.17      147.77      9.44 o 
 -12   8   4     1131.20     1001.26     20.10 o 
 -10   8   4     1265.70     1110.61     19.66 o 
  -8   8   4       45.32       44.20      5.02 o 
  -6   8   4     2492.88     2715.75     52.16 o 
  -4   8   4     1117.74     1229.85     17.98 o 
  -2   8   4      338.55      401.15      7.43 o 
   0   8   4      618.98      591.57     10.23 o 
   2   8   4      292.05      310.08      7.01 o 
   4   8   4      564.69      632.00     20.12 o 
   6   8   4      812.53      839.35     14.85 o 
   8   8   4     1566.62     1499.04     25.11 o 
  10   8   4     3511.14     3535.16     52.52 o 
  12   8   4     2796.86     2759.41    102.72 o 
  14   8   4       85.62       91.17      9.69 o 
  16   8   4       14.49        4.84      7.53 o 
  18   8   4       58.33       72.19     11.76 o 
  20   8   4      169.64      137.52     15.56 o 
  22   8   4      102.99       98.57     31.48 o 
  24   8   4      247.84      366.12     25.47 o 
  26   8   4      252.33      238.64     31.36 o 
  28   8   4        7.18       40.03     37.81 o 
 -29   9   4       30.15       54.11     29.50 o 
 -27   9   4      219.53      294.38     35.46 o 
 -25   9   4        0.70       20.86     16.96 o 
 -23   9   4      314.92      371.30     20.48 o 
 -21   9   4      667.99      595.22     30.35 o 
 -19   9   4      809.17      843.87     26.00 o 
 -17   9   4     1317.04     1361.48     54.54 o 
 -15   9   4      801.22      834.54     23.22 o 
 -13   9   4     4521.65     4574.77    155.63 o 
 -11   9   4     2473.64     2445.66     40.19 o 
  -9   9   4       17.99       32.35      7.88 o 
  -7   9   4     2073.02     2066.02     34.98 o 
  -5   9   4    11178.68    11034.10    144.17 o 
  -3   9   4     1489.69     1371.60     26.90 o 
  -1   9   4       15.47        0.95      5.37 o 
   1   9   4     1793.79     1647.09     23.67 o 
   3   9   4     2212.52     2248.79     37.67 o 
   5   9   4      875.96      835.54     16.01 o 
   7   9   4     7132.15     7520.21    103.26 o 
   9   9   4     2011.81     2196.45     35.46 o 
  11   9   4      659.13      690.23     17.60 o 
  13   9   4       33.02       60.64      7.59 o 
  15   9   4       97.59      101.50      9.97 o 
  17   9   4       15.61       39.94     13.21 o 
  19   9   4      424.68      430.04     20.46 o 
  21   9   4      887.79      983.63     43.40 o 
  23   9   4      450.85      506.22     90.98 o 
  25   9   4      576.73      611.19     49.43 o 
  27   9   4      204.27      278.79     29.30 o 
 -28  10   4       36.33       -7.89     21.94 o 
 -26  10   4      647.14      609.42    112.85 o 
 -24  10   4     1135.65     1129.67     51.79 o 
 -22  10   4      209.77      220.54     25.20 o 
 -20  10   4      469.03      463.63     39.95 o 
 -18  10   4      590.98      588.08     19.83 o 
 -16  10   4      420.51      425.85     16.34 o 
 -14  10   4      118.72      121.72      9.18 o 
 -12  10   4     6031.78     5885.05    122.93 o 
 -10  10   4        0.02       10.54      6.19 o 
  -8  10   4     2643.38     2481.80     38.29 o 
  -6  10   4       72.47      106.04      5.65 o 
  -4  10   4     1207.34     1197.08     20.84 o 
  -2  10   4        3.10        8.12      5.65 o 
   0  10   4       96.90       84.08      4.88 o 
   2  10   4        2.67        0.83      4.99 o 
   4  10   4     1257.97     1284.51     37.85 o 
   6  10   4     3461.63     3205.48     79.59 o 
   8  10   4       12.08       -6.47      6.47 o 
  10  10   4      193.42      216.46     10.39 o 
  12  10   4       79.75       62.86      7.99 o 
  14  10   4      964.96      919.79     38.79 o 
  16  10   4       59.73       46.77     15.63 o 
  18  10   4     1924.22     2089.15     62.33 o 
  20  10   4      153.19      202.07     37.16 o 
  22  10   4     2550.49     3009.69     92.32 o 
  24  10   4        0.91       37.89     48.93 o 
  26  10   4     1220.94     1391.40     69.93 o 
 -27  11   4      665.48      621.91     46.14 o 
 -25  11   4        4.67        0.31     18.06 o 
 -23  11   4       59.04       51.97     30.57 o 
 -21  11   4     2151.74     2266.77     74.16 o 
 -19  11   4       51.69       64.93     12.60 o 
 -17  11   4      538.35      536.97     38.63 o 
 -15  11   4      127.64      131.54     11.93 o 
 -13  11   4     1337.72     1322.91     28.81 o 
 -11  11   4      480.88      435.72     28.12 o 
  -9  11   4      364.31      362.05     12.08 o 
  -7  11   4      251.78      229.38      9.91 o 
  -5  11   4     1108.32     1080.09     19.68 o 
  -3  11   4     3817.07     3831.57     53.67 o 
  -1  11   4        5.48       10.63      4.84 o 
   1  11   4     1998.93     1957.50     31.28 o 
   3  11   4      965.64      942.73     34.14 o 
   5  11   4      286.68      245.84      9.71 o 
   7  11   4     1026.53      953.01     21.80 o 
   9  11   4      116.27      145.96     15.38 o 
  11  11   4      215.41      182.66      9.81 o 
  13  11   4     2590.18     2504.24     55.66 o 
  15  11   4     3075.35     3140.42     83.09 o 
  17  11   4       84.26       62.95     21.15 o 
  19  11   4        2.97      -18.97     18.97 o 
  21  11   4       95.13      152.80     21.96 o 
  23  11   4      261.47      327.04     31.69 o 
  25  11   4      266.29      305.83     29.49 o 
 -26  12   4     1688.44     1571.95    173.39 o 
 -24  12   4      559.08      436.50     47.29 o 
 -22  12   4       57.24       64.21     34.90 o 
 -20  12   4      547.08      582.12     32.53 o 
 -18  12   4       38.47       51.13     23.88 o 
 -16  12   4        5.14       35.62     14.90 o 
 -14  12   4      407.38      396.76     15.53 o 
 -12  12   4     2802.86     2815.28     53.56 o 
 -10  12   4       10.48        0.04      7.51 o 
  -8  12   4     1267.78     1202.40     26.40 o 
  -6  12   4      304.52      318.24     11.67 o 
  -4  12   4       90.70       83.82      7.45 o 
  -2  12   4     2192.30     2157.46     33.98 o 
   0  12   4      444.64      463.91     16.76 o 
   2  12   4     1643.91     1625.78     28.37 o 
   4  12   4     2986.08     2905.01     47.33 o 
   6  12   4      739.75      706.69     21.31 o 
   8  12   4      113.20      112.91     12.52 o 
  10  12   4        2.74       -3.31      6.68 o 
  12  12   4      804.72      734.94     31.68 o 
  14  12   4      502.13      498.27     27.26 o 
  16  12   4      547.49      759.26     35.44 o 
  18  12   4      481.89      440.55     38.29 o 
  20  12   4      689.23      762.51     38.11 o 
  22  12   4       61.86       67.34     33.45 o 
  24  12   4     1474.27     1383.90     69.08 o 
 -25  13   4       28.05       56.72     25.49 o 
 -23  13   4      219.93      172.91     31.14 o 
 -21  13   4       12.38       14.53     26.36 o 
 -19  13   4      199.33      242.20     41.77 o 
 -17  13   4        9.84        3.93     19.05 o 
 -15  13   4      277.99      286.42     19.32 o 
 -13  13   4        5.83       -1.84     21.56 o 
 -11  13   4        5.97        0.92     11.37 o 
  -9  13   4      265.63      285.57     14.82 o 
  -7  13   4       48.97       45.39      8.16 o 
  -5  13   4      496.12      428.25     12.68 o 
  -3  13   4      380.51      284.51     10.43 o 
  -1  13   4        9.00       12.81      7.94 o 
   1  13   4      552.74      514.13     14.84 o 
   3  13   4        0.01       -3.52      5.30 o 
   5  13   4      147.47      144.44     10.47 o 
   7  13   4      406.34      348.50     16.95 o 
   9  13   4      208.92      211.86     13.90 o 
  11  13   4       83.33       87.19     14.61 o 
  13  13   4       41.03       64.20     79.43 o 
  15  13   4       65.56       82.42     15.75 o 
  17  13   4        9.71       29.23     19.11 o 
  19  13   4      226.66      274.15     34.15 o 
  21  13   4      499.12      557.30     40.52 o 
  23  13   4      105.17       91.83     53.41 o 
 -24  14   4        0.96       -9.83     22.96 o 
 -22  14   4      137.89      126.12     24.40 o 
 -20  14   4     1176.92     1097.05     47.14 o 
 -18  14   4     1066.68     1032.71     46.01 o 
 -16  14   4        0.50       18.45     20.54 o 
 -14  14   4       82.87       85.13     14.20 o 
 -12  14   4       53.54       80.73     15.50 o 
 -10  14   4      684.68      739.39     33.61 o 
  -8  14   4      372.30      364.39     48.20 o 
  -6  14   4      841.05      887.92     39.76 o 
  -4  14   4      257.13      216.81     24.82 o 
  -2  14   4     3657.82     3365.25     65.43 o 
   0  14   4       79.87       85.72     11.78 o 
   2  14   4      484.36      466.87     16.26 o 
   4  14   4      687.57      710.69     19.35 o 
   6  14   4      837.03      804.53     21.04 o 
   8  14   4      487.76      385.05     27.43 o 
  10  14   4      494.30      553.61     31.05 o 
  12  14   4     1873.04     2093.41     67.26 o 
  14  14   4        0.19       16.78     18.02 o 
  16  14   4       44.53       24.37     19.28 o 
  18  14   4     1265.83     1304.65     56.08 o 
  20  14   4     1714.98     2037.44     86.23 o 
  22  14   4       43.88      -14.94     39.47 o 
 -23  15   4       15.06      -15.06     36.40 o 
 -21  15   4       11.04       38.53     22.32 o 
 -19  15   4        4.65       -2.62     20.29 o 
 -17  15   4        3.73      -11.43     15.83 o 
 -15  15   4      536.31      442.45     32.55 o 
 -13  15   4      112.95      119.67     16.57 o 
 -11  15   4      710.93      758.17     78.05 o 
  -9  15   4       10.86       15.54      9.13 o 
  -7  15   4      177.59      180.99     13.96 o 
  -5  15   4      300.10      317.53     15.31 o 
  -3  15   4     2216.16     2125.50     44.53 o 
  -1  15   4        1.44        9.99     16.63 o 
   1  15   4       32.37       29.06      8.08 o 
   3  15   4      146.57      174.25     18.64 o 
   5  15   4       81.39       80.90      9.58 o 
   7  15   4      524.79      524.44     24.41 o 
   9  15   4      244.94      257.14     20.81 o 
  11  15   4      419.17      401.61     41.80 o 
  13  15   4       89.26      128.93     37.88 o 
  15  15   4       14.18       22.59     20.15 o 
  17  15   4       44.24       55.50     20.30 o 
  19  15   4       65.82        6.16     34.20 o 
 -20  16   4      948.74      906.84     63.39 o 
 -18  16   4      119.21      138.05     19.79 o 
 -16  16   4      155.14      177.31     29.32 o 
 -14  16   4      690.48      722.63     43.28 o 
 -12  16   4       20.91        0.03     14.70 o 
 -10  16   4       15.81        3.94     12.28 o 
  -8  16   4        6.46       22.50     11.22 o 
  -6  16   4      451.45      438.00     20.68 o 
  -4  16   4      399.96      368.34     26.90 o 
  -2  16   4     1022.59     1062.29     27.44 o 
   0  16   4     1974.21     1938.58    113.26 o 
   2  16   4      278.56      248.36     15.03 o 
   4  16   4       88.03       70.78     19.68 o 
   6  16   4      115.12      108.00     12.14 o 
   8  16   4      322.33      310.88     17.62 o 
  10  16   4       18.74       27.65     26.27 o 
  12  16   4     1119.04     1228.80    115.30 o 
  14  16   4     1084.98     1118.62    129.83 o 
  16  16   4        8.54       -0.39     25.67 o 
  18  16   4       22.73        9.21     53.16 o 
 -19  17   4      184.85       57.62     23.98 o 
 -17  17   4      103.18      103.94     33.20 o 
 -15  17   4      204.30      190.56     32.51 o 
 -13  17   4        2.18       -8.18     17.23 o 
 -11  17   4      510.04      509.84     26.14 o 
  -9  17   4       80.08       81.58     15.66 o 
  -7  17   4        0.45       -0.34     10.88 o 
  -5  17   4      781.47      809.86     36.59 o 
  -3  17   4      341.69      340.40     16.34 o 
  -1  17   4       26.65       33.61     10.49 o 
   1  17   4      746.78      758.20     39.35 o 
   3  17   4      576.60      567.91     24.64 o 
   5  17   4       94.80       91.23     27.02 o 
   7  17   4      232.41      219.14     20.31 o 
   9  17   4      145.22      148.56     16.19 o 
  11  17   4        5.17        3.68     24.79 o 
  13  17   4       93.23       55.77     28.12 o 
  15  17   4        6.18       13.00     34.39 o 
  17  17   4      101.08      211.90     50.34 o 
 -16  18   4       98.43       89.69     36.53 o 
 -14  18   4      271.04      329.90     33.71 o 
 -12  18   4       31.36       37.66     18.77 o 
 -10  18   4       68.63       40.17     18.08 o 
  -8  18   4      786.92      795.81     40.99 o 
  -6  18   4      241.25      169.80     33.14 o 
  -4  18   4     1413.99     1477.35     56.30 o 
  -2  18   4       99.25      144.21     13.62 o 
   0  18   4        2.80       42.07     17.51 o 
   2  18   4       38.98        0.82     27.90 o 
   4  18   4      461.49      528.93     27.40 o 
   6  18   4      641.74      598.22     28.53 o 
   8  18   4      489.22      545.04     25.32 o 
  10  18   4       90.72       92.08     20.21 o 
  12  18   4      203.16      249.12     30.82 o 
  14  18   4       43.97       35.27     21.40 o 
 -13  19   4       43.18       -4.46     16.95 o 
 -11  19   4      300.85      250.69     26.17 o 
  -9  19   4      517.75      450.28     30.82 o 
  -7  19   4       15.21       -9.35     21.91 o 
  -5  19   4      152.43      115.49     19.90 o 
  -3  19   4     1404.22     1506.01     62.20 o 
  -1  19   4      841.43      785.96     43.56 o 
   1  19   4       39.98       54.61     25.17 o 
   3  19   4      439.01      405.72     28.24 o 
   5  19   4       26.36       57.24     25.04 o 
   7  19   4      198.26      167.15     23.35 o 
   9  19   4       83.33       80.91     31.57 o 
  11  19   4       12.33       -7.59     30.94 o 
  -8  20   4       37.58        8.72     29.50 o 
  -6  20   4      126.46      189.87     39.35 o 
  -4  20   4      349.02      242.84     67.16 o 
  -2  20   4      144.32      199.66     52.41 o 
   0  20   4      394.17      463.15     54.98 o 
   2  20   4      189.65      234.31     55.23 o 
   4  20   4        3.41       11.30     40.74 o 
   6  20   4      202.45      183.72     51.59 o 
 -33   1   5        0.17      -14.71     24.10 o 
 -31   1   5     1797.08     1750.99     77.26 o 
 -29   1   5     2165.61     2226.19    133.06 o 
 -27   1   5       14.98       -0.71     25.70 o 
 -25   1   5     1974.37     2132.96    134.04 o 
 -23   1   5      986.39      882.52     37.82 o 
 -21   1   5     1780.39     1737.08     77.20 o 
 -19   1   5     1859.93     1828.70     49.24 o 
 -17   1   5     4896.60     4987.54     86.60 o 
 -15   1   5     2155.93     2205.84     44.78 o 
 -13   1   5     2873.92     2848.43     39.16 o 
 -11   1   5      571.72      620.79      9.72 o 
  -9   1   5     1427.24     1240.62     16.82 o 
  -7   1   5        0.35       16.02      2.47 o 
  -5   1   5     7949.58     7683.21     98.86 o 
  -3   1   5        3.32       18.74      4.11 o 
  -1   1   5     1444.25     1619.11     21.15 o 
   1   1   5      598.99      421.74      6.15 o 
   3   1   5     2160.12     2160.01     24.54 o 
   5   1   5     2569.73     2893.77     32.23 o 
   7   1   5     7618.24     7981.12     88.44 o 
   9   1   5     7901.94     8574.72    101.54 o 
  11   1   5      933.52      972.97     19.89 o 
  13   1   5     6994.99     6866.11     92.43 o 
  15   1   5     1262.48     1296.26     26.14 o 
  17   1   5     2650.25     2565.12     43.92 o 
  19   1   5     1400.82     1369.79     28.76 o 
  21   1   5     6195.22     6301.59    105.45 o 
  23   1   5     5333.03     5225.61     97.20 o 
  25   1   5      186.87      187.91     32.39 o 
  27   1   5     2123.10     2081.94     70.62 o 
  29   1   5      281.05      251.82     56.93 o 
 -32   2   5       51.78      125.32     33.77 o 
 -30   2   5       36.37      -11.15     21.91 o 
 -28   2   5       26.57       60.41     31.95 o 
 -26   2   5      177.31      192.09     40.95 o 
 -24   2   5      506.10      556.98     31.63 o 
 -22   2   5       22.94      -13.62     19.54 o 
 -20   2   5     4717.37     4762.99    100.16 o 
 -18   2   5       68.70       50.94     11.74 o 
 -16   2   5        0.22       -2.92      6.19 o 
 -14   2   5       41.85       41.21      4.71 o 
 -12   2   5     2733.70     2899.04     38.23 o 
 -10   2   5      118.18      106.40      5.43 o 
  -8   2   5     4708.62     5027.35     56.49 o 
  -6   2   5    13883.41    14840.01    160.77 o 
  -4   2   5     2100.30     2061.58     26.14 o 
  -2   2   5    22209.80    23821.00    356.20 o 
   0   2   5     5171.17     5354.23     55.34 o 
   2   2   5     1733.30     1803.54     37.28 o 
   4   2   5      145.83      176.99      4.68 o 
   6   2   5       10.61        3.90      2.44 o 
   8   2   5     2307.34     2359.71     29.80 o 
  10   2   5        5.43       10.56      5.05 o 
  12   2   5     1648.84     1413.60     42.37 o 
  14   2   5      167.06      193.88     11.52 o 
  16   2   5       91.48       90.89      8.79 o 
  18   2   5      526.47      467.13     15.57 o 
  20   2   5      781.65      747.55     21.79 o 
  22   2   5      107.40      103.06     18.77 o 
  24   2   5      275.54      208.24     36.53 o 
  26   2   5      708.56      685.87     28.15 o 
  28   2   5       23.86       37.85     21.62 o 
  30   2   5      223.80      173.54     22.38 o 
 -31   3   5       48.38       21.83     26.15 o 
 -29   3   5       73.21      104.02     24.18 o 
 -27   3   5        0.13      -12.80     25.65 o 
 -25   3   5     1560.27     1633.40     49.39 o 
 -23   3   5     8740.68     9003.58    270.96 o 
 -21   3   5       68.20       81.72     19.30 o 
 -19   3   5      562.89      516.97     16.55 o 
 -17   3   5      247.78      250.10     36.31 o 
 -15   3   5      269.95      243.52      9.86 o 
 -13   3   5      201.96      168.52      5.64 o 
 -11   3   5    12464.43    12757.90    157.12 o 
  -9   3   5      208.13      250.36     13.84 o 
  -7   3   5      609.04      593.63      8.63 o 
  -5   3   5    12554.25    13194.19    150.42 o 
  -3   3   5     6518.16     6647.89     70.74 o 
  -1   3   5     1700.94     1554.27     23.62 o 
   1   3   5     5833.10     5503.71     61.39 o 
   3   3   5     3201.90     3139.62     88.37 o 
   5   3   5        1.40        7.39      3.18 o 
   7   3   5      161.66      108.37     14.40 o 
   9   3   5      374.68      303.21     16.48 o 
  11   3   5        6.42       16.04      5.43 o 
  13   3   5     1179.64     1189.46     20.34 o 
  15   3   5    13795.92    14031.17    172.32 o 
  17   3   5     3790.68     3883.76     61.82 o 
  19   3   5      606.54      652.36     24.16 o 
  21   3   5     1152.43     1206.28     86.55 o 
  23   3   5      201.66      201.25     16.33 o 
  25   3   5        9.22       -4.36     13.53 o 
  27   3   5     2107.47     2147.80     66.34 o 
  29   3   5     1108.83     1071.96     90.32 o 
 -32   4   5        4.47      -17.56     45.91 o 
 -30   4   5        2.18       18.67     30.04 o 
 -28   4   5       83.47      144.65     70.77 o 
 -26   4   5       36.47       48.14     20.31 o 
 -24   4   5        3.50        2.15     16.60 o 
 -22   4   5      140.27      138.59     16.94 o 
 -20   4   5      318.82      314.48     33.58 o 
 -18   4   5      131.84      153.15     30.32 o 
 -16   4   5      375.05      341.33     11.09 o 
 -14   4   5      807.83      690.28     12.91 o 
 -12   4   5      296.82      295.70      6.37 o 
 -10   4   5     4102.04     4148.40     50.05 o 
  -8   4   5     3238.20     3056.53     38.17 o 
  -6   4   5     6362.54     6998.03     79.86 o 
  -4   4   5      282.67      333.54      5.73 o 
  -2   4   5    23434.02    24638.47    419.59 o 
   0   4   5    17505.07    17594.72    409.30 o 
   2   4   5      508.42      504.14      7.52 o 
   4   4   5     1648.34     1583.30     21.00 o 
   6   4   5      129.30      196.51      8.79 o 
   8   4   5     1825.13     1903.08     26.75 o 
  10   4   5     1121.35      985.03     17.69 o 
  12   4   5     1913.35     1700.96     28.25 o 
  14   4   5     3168.44     3163.61     50.54 o 
  16   4   5      644.19      606.74     16.50 o 
  18   4   5      106.88       97.34     15.25 o 
  20   4   5      487.43      495.04     29.50 o 
  22   4   5       13.24       -0.83     10.76 o 
  24   4   5        0.96       -5.82     15.53 o 
  26   4   5       38.71       19.62     17.89 o 
  28   4   5       37.62        2.22     33.30 o 
  30   4   5        3.24      -27.13     44.85 o 
 -31   5   5       99.65      104.00     26.32 o 
 -29   5   5      847.55      913.22     79.43 o 
 -27   5   5       54.42       19.79     22.82 o 
 -25   5   5       30.78       23.02     16.41 o 
 -23   5   5      214.14      242.53     23.69 o 
 -21   5   5      242.09      222.96     14.73 o 
 -19   5   5     3738.63     3729.29     64.91 o 
 -17   5   5     8948.55     8901.50    128.67 o 
 -15   5   5      851.20      778.39     16.73 o 
 -13   5   5     1867.07     1677.71     26.61 o 
 -11   5   5      200.86      185.30      7.81 o 
  -9   5   5     4624.63     4511.46     57.12 o 
  -7   5   5      433.58      449.28      7.86 o 
  -5   5   5     3266.96     3209.82     77.96 o 
  -3   5   5     1648.10     1880.95     25.33 o 
  -1   5   5      779.44      821.45     17.26 o 
   1   5   5     9672.13     9663.84    140.27 o 
   3   5   5     1068.60     1130.74     29.37 o 
   5   5   5     1454.97     1515.97     20.55 o 
   7   5   5     1064.39      990.23     17.05 o 
   9   5   5     9001.07     8600.34    106.45 o 
  11   5   5     5510.62     5392.59     72.30 o 
  13   5   5      182.57      168.04     10.42 o 
  15   5   5        5.02        1.05      8.81 o 
  17   5   5      313.34      336.77     14.52 o 
  19   5   5      762.86      775.67     44.75 o 
  21   5   5      540.88      537.47     20.92 o 
  23   5   5      129.95      163.42     16.54 o 
  25   5   5       18.35       33.10     18.68 o 
  27   5   5      281.64      289.92     44.18 o 
  29   5   5       96.81      141.83     53.70 o 
 -30   6   5      131.22      172.73     28.48 o 
 -28   6   5       75.81       97.96     25.22 o 
 -26   6   5      118.64      128.92     28.84 o 
 -24   6   5        2.10       38.25     18.77 o 
 -22   6   5       12.56       31.72     23.47 o 
 -20   6   5       11.20        1.28     10.22 o 
 -18   6   5      629.31      589.37     16.63 o 
 -16   6   5      102.91       91.11      7.76 o 
 -14   6   5     7066.35     7094.73     99.94 o 
 -12   6   5     6144.53     6188.81    118.44 o 
 -10   6   5      884.10      865.80     15.94 o 
  -8   6   5     2048.73     1924.40     26.43 o 
  -6   6   5      190.96      162.13      5.40 o 
  -4   6   5      367.96      389.61      9.85 o 
  -2   6   5     2102.48     2025.05     30.38 o 
   0   6   5      576.24      650.08      9.67 o 
   2   6   5        9.90       17.62      2.17 o 
   4   6   5    20373.09    20722.21    293.47 o 
   6   6   5    14309.64    14698.92    184.56 o 
   8   6   5       62.34       52.66      4.61 o 
  10   6   5     1526.74     1559.56     33.67 o 
  12   6   5      121.03       66.59      7.16 o 
  14   6   5      214.29      143.11      9.17 o 
  16   6   5      581.68      514.25     17.25 o 
  18   6   5       58.96       56.86      9.30 o 
  20   6   5       24.54        8.18     13.46 o 
  22   6   5      616.59      601.25     22.53 o 
  24   6   5      281.46      287.93     33.83 o 
  26   6   5       14.55       10.20     21.12 o 
  28   6   5        1.59        3.56     38.78 o 
 -31   7   5       13.44        8.26     23.87 o 
 -29   7   5       19.72        1.55     33.61 o 
 -27   7   5        7.32       17.47     24.97 o 
 -25   7   5       33.73       31.32     13.84 o 
 -23   7   5      382.35      357.35     20.61 o 
 -21   7   5      401.51      422.50     19.92 o 
 -19   7   5      642.18      655.13     21.17 o 
 -17   7   5       73.52       70.63      8.78 o 
 -15   7   5       41.21       42.85     14.69 o 
 -13   7   5     1110.14     1051.71     48.89 o 
 -11   7   5     8385.13     8076.38    103.15 o 
  -9   7   5      961.47      807.32     15.73 o 
  -7   7   5      671.77      606.51     10.36 o 
  -5   7   5      230.29      208.99      5.43 o 
  -3   7   5      402.51      474.85     11.18 o 
  -1   7   5        7.65       27.01      2.50 o 
   1   7   5      571.05      651.59     28.21 o 
   3   7   5    10228.64    10038.32    543.80 o 
   5   7   5      703.28      645.66     17.89 o 
   7   7   5     1729.79     1737.71     26.47 o 
   9   7   5        0.04        0.35      4.99 o 
  11   7   5     2496.09     2325.86     38.20 o 
  13   7   5     1467.58     1200.28     24.95 o 
  15   7   5      492.98      412.03     15.77 o 
  17   7   5        0.01       15.21      9.28 o 
  19   7   5       37.04       49.15     10.24 o 
  21   7   5       16.53       16.20     13.49 o 
  23   7   5       31.30      -19.90     19.90 o 
  25   7   5      118.97      122.59     42.30 o 
  27   7   5       74.75      101.25     27.58 o 
 -30   8   5      320.36      374.70     35.34 o 
 -28   8   5       48.43       46.34     24.79 o 
 -26   8   5        0.25        7.96     21.19 o 
 -24   8   5      155.36      165.21     30.91 o 
 -22   8   5      140.90      148.38     17.11 o 
 -20   8   5      530.47      576.02     38.44 o 
 -18   8   5        7.14       -8.27     13.18 o 
 -16   8   5      437.91      442.48     27.37 o 
 -14   8   5      923.95      855.58     19.68 o 
 -12   8   5     1430.04     1397.41     23.75 o 
 -10   8   5      230.12      180.08      7.28 o 
  -8   8   5     3017.29     3047.83     46.45 o 
  -6   8   5     2057.07     1838.86     25.68 o 
  -4   8   5     1691.46     1728.78     25.74 o 
  -2   8   5       49.00       17.20      3.08 o 
   0   8   5       91.06      120.47      4.07 o 
   2   8   5      581.86      522.82     11.23 o 
   4   8   5    11835.40    11244.70    196.74 o 
   6   8   5      117.09      115.80     15.88 o 
   8   8   5      236.22      208.99     12.65 o 
  10   8   5      133.69      163.66     25.70 o 
  12   8   5     1350.42     1491.48     31.49 o 
  14   8   5     1318.23     1113.93     50.06 o 
  16   8   5     1015.29      962.02     24.19 o 
  18   8   5      138.38      140.43     14.12 o 
  20   8   5       17.36        8.16     26.80 o 
  22   8   5      648.23      821.57     84.33 o 
  24   8   5      184.64      228.19     32.32 o 
  26   8   5      534.73      574.07     48.72 o 
  28   8   5        7.21      -11.13     26.64 o 
 -29   9   5      534.09      522.59     59.53 o 
 -27   9   5        3.37        3.50     22.54 o 
 -25   9   5        4.58       18.14     24.76 o 
 -23   9   5       15.21       47.12     25.56 o 
 -21   9   5       72.84       92.61     22.31 o 
 -19   9   5      261.34      288.96     27.62 o 
 -17   9   5      451.98      466.07     37.94 o 
 -15   9   5      342.41      364.59     13.85 o 
 -13   9   5      136.50      120.13     10.62 o 
 -11   9   5     1329.62     1369.89     24.51 o 
  -9   9   5       42.19       49.74     12.43 o 
  -7   9   5     3164.75     3201.60     44.09 o 
  -5   9   5     1182.76     1013.58     17.95 o 
  -3   9   5     1656.08     1541.01     21.72 o 
  -1   9   5      409.25      388.42      8.00 o 
   1   9   5        0.09        4.54      3.28 o 
   3   9   5      634.69      654.45     58.91 o 
   5   9   5      212.17      228.67     14.34 o 
   7   9   5      489.27      448.46     15.38 o 
   9   9   5      146.55      177.17     10.87 o 
  11   9   5      428.43      443.93     13.79 o 
  13   9   5      669.77      710.52     30.00 o 
  15   9   5      295.45      251.20     13.78 o 
  17   9   5        5.94        7.91     14.58 o 
  19   9   5      516.47      477.68     64.43 o 
  21   9   5      336.57      352.35     32.61 o 
  23   9   5       71.28       98.20     24.70 o 
  25   9   5       38.04       30.56     27.62 o 
  27   9   5      714.51      678.55     51.34 o 
 -28  10   5       90.66      116.36     25.79 o 
 -26  10   5       38.81       52.02     24.42 o 
 -24  10   5       33.79       33.51     54.86 o 
 -22  10   5       83.66       79.09     18.69 o 
 -20  10   5       19.82       45.80     18.20 o 
 -18  10   5       80.51       75.82     11.73 o 
 -16  10   5       93.37       76.85     19.11 o 
 -14  10   5      106.91      124.89     10.88 o 
 -12  10   5      195.85      208.02     12.27 o 
 -10  10   5     1210.27     1200.16     24.46 o 
  -8  10   5     1538.63     1514.79     26.64 o 
  -6  10   5      127.67       91.69      4.18 o 
  -4  10   5      468.08      472.09     11.42 o 
  -2  10   5     5094.88     5338.38     72.94 o 
   0  10   5     2016.23     1969.58     28.59 o 
   2  10   5       28.33       41.97      4.73 o 
   4  10   5       33.24       49.03      5.72 o 
   6  10   5      588.93      588.53     14.31 o 
   8  10   5      114.33      108.34     12.24 o 
  10  10   5      295.13      307.61     11.18 o 
  12  10   5      516.97      585.26     16.70 o 
  14  10   5       22.79       24.38     10.70 o 
  16  10   5      684.90      834.64     77.20 o 
  18  10   5      328.32      319.96     23.06 o 
  20  10   5      590.59      628.45     33.76 o 
  22  10   5       15.68       27.14     21.20 o 
  24  10   5       22.31       34.30     39.20 o 
  26  10   5       13.03       21.97     37.09 o 
 -27  11   5        1.02       11.75     20.28 o 
 -25  11   5      255.38      318.14     42.60 o 
 -23  11   5     1756.92     1868.15     65.05 o 
 -21  11   5       93.53       82.51     23.28 o 
 -19  11   5       23.54       28.60     21.37 o 
 -17  11   5      101.85      113.33     14.31 o 
 -15  11   5        1.10        4.78     11.28 o 
 -13  11   5       17.81        3.58     10.83 o 
 -11  11   5     6007.91     6119.95     96.99 o 
  -9  11   5       62.86       79.66     12.11 o 
  -7  11   5      719.75      696.39     13.21 o 
  -5  11   5      405.72      377.88     10.70 o 
  -3  11   5        7.92        1.60      4.39 o 
  -1  11   5     1690.38     1590.31     25.84 o 
   1  11   5       18.06       11.45      4.85 o 
   3  11   5     2538.03     2600.13    100.24 o 
   5  11   5      298.24      253.46     10.66 o 
   7  11   5       74.20       58.91      8.00 o 
   9  11   5       99.59       83.60      7.67 o 
  11  11   5      106.92      104.25     16.85 o 
  13  11   5      244.23      180.77     28.34 o 
  15  11   5      506.85      519.24     34.90 o 
  17  11   5        1.15       23.46     27.23 o 
  19  11   5        0.28      -41.80     41.80 o 
  21  11   5     1402.31     1576.39     51.80 o 
  23  11   5        3.41        2.78     21.97 o 
  25  11   5        3.57        8.78     23.28 o 
 -26  12   5      108.06       81.65     22.60 o 
 -24  12   5      469.03      487.01     56.24 o 
 -22  12   5      154.55      149.96     49.05 o 
 -20  12   5      450.28      550.11     71.74 o 
 -18  12   5      143.65      179.22     38.70 o 
 -16  12   5       17.42       44.22     14.91 o 
 -14  12   5       10.71        5.57      9.40 o 
 -12  12   5      399.42      343.73     37.06 o 
 -10  12   5       71.14       70.35     19.43 o 
  -8  12   5       89.27       85.43      9.21 o 
  -6  12   5       40.46       51.85      7.09 o 
  -4  12   5        8.22       13.02      7.02 o 
  -2  12   5      347.39      426.78     17.07 o 
   0  12   5        2.77        7.54      6.24 o 
   2  12   5       54.26       49.75      6.29 o 
   4  12   5      196.66      176.71      9.47 o 
   6  12   5      280.16      344.09     29.25 o 
   8  12   5       24.85       35.34     11.43 o 
  10  12   5        0.78       11.25     12.10 o 
  12  12   5      149.28      172.41     12.88 o 
  14  12   5      268.95      329.40     38.54 o 
  16  12   5      175.78      240.54     40.95 o 
  18  12   5       11.11       -2.13     20.80 o 
  20  12   5       24.37       32.79     29.94 o 
  22  12   5       28.84       36.86     30.78 o 
  24  12   5      191.28      269.82     45.54 o 
 -25  13   5      219.05      247.72     32.37 o 
 -23  13   5      684.32      634.05     40.23 o 
 -21  13   5      249.28      220.92     23.20 o 
 -19  13   5     1175.73     1194.61     91.64 o 
 -17  13   5      561.82      570.68     30.19 o 
 -15  13   5     1041.20     1084.85     42.37 o 
 -13  13   5      386.08      377.35     19.17 o 
 -11  13   5      865.01      810.37     25.28 o 
  -9  13   5      318.25      332.65     25.11 o 
  -7  13   5       11.60       16.15     10.08 o 
  -5  13   5     1228.52     1202.96     27.99 o 
  -3  13   5     1339.58     1368.29     32.81 o 
  -1  13   5     1146.80     1121.75     49.18 o 
   1  13   5      287.54      269.39     15.14 o 
   3  13   5      113.15      122.39     17.29 o 
   5  13   5      116.10       94.53     22.41 o 
   7  13   5      674.71      640.46     64.55 o 
   9  13   5     1252.68     1177.23     31.75 o 
  11  13   5      204.70      227.21     20.73 o 
  13  13   5      915.25     1054.01     47.73 o 
  15  13   5      112.03      139.46     28.47 o 
  17  13   5      163.82      217.22     28.06 o 
  19  13   5      512.63      559.18     34.58 o 
  21  13   5     1012.06     1013.54     53.31 o 
  23  13   5      115.16       86.59     24.77 o 
 -24  14   5      176.61      153.26     27.01 o 
 -22  14   5        8.74       -9.12     21.02 o 
 -20  14   5       18.95        5.76     26.26 o 
 -18  14   5      138.34      147.27     28.87 o 
 -16  14   5       43.62       44.27     15.76 o 
 -14  14   5      497.58      495.40     20.61 o 
 -12  14   5       31.44       55.05     27.08 o 
 -10  14   5       93.18      103.73     26.14 o 
  -8  14   5        3.04       -9.68     16.07 o 
  -6  14   5        1.30        8.16     11.30 o 
  -4  14   5       27.03        5.66     11.33 o 
  -2  14   5      677.32      612.57     17.94 o 
   0  14   5      107.96      111.70     10.24 o 
   2  14   5       99.15       94.56     21.59 o 
   4  14   5     1112.21     1120.14     26.86 o 
   6  14   5       44.81       46.59     14.53 o 
   8  14   5      115.44       94.19     12.86 o 
  10  14   5       81.54      104.32     18.64 o 
  12  14   5      206.92      235.02     34.65 o 
  14  14   5        1.28       15.41     39.61 o 
  16  14   5        1.57       -6.45     37.94 o 
  18  14   5       23.35       48.64     24.25 o 
  20  14   5       44.50       58.22     30.59 o 
  22  14   5        1.21      -12.49     33.83 o 
 -23  15   5      544.31      417.93     71.02 o 
 -21  15   5      546.90      486.20     74.85 o 
 -19  15   5      198.57      184.79     25.29 o 
 -17  15   5     1086.47     1028.14     47.85 o 
 -15  15   5      180.58      156.26     16.41 o 
 -13  15   5       16.67        5.57     12.96 o 
 -11  15   5      375.62      419.73     19.55 o 
  -9  15   5       46.83       47.52     12.49 o 
  -7  15   5      245.31      254.35     17.57 o 
  -5  15   5     2043.09     2021.16     44.19 o 
  -3  15   5      588.71      618.52     17.61 o 
  -1  15   5       60.44       67.20     11.43 o 
   1  15   5      570.93      520.20     23.69 o 
   3  15   5     1001.50     1024.58     26.78 o 
   5  15   5       46.53       67.05     11.73 o 
   7  15   5      307.59      298.53     39.54 o 
   9  15   5       69.39      100.60     13.74 o 
  11  15   5        0.07      -16.09     16.09 o 
  13  15   5     1373.63     1528.67     63.54 o 
  15  15   5     1244.69     1241.34    150.14 o 
  17  15   5      292.72      352.20     35.31 o 
  19  15   5      165.17      131.40     30.38 o 
 -20  16   5      175.47      201.48     32.41 o 
 -18  16   5        7.92       12.89     16.77 o 
 -16  16   5       39.41       25.49     19.70 o 
 -14  16   5       42.39       31.81     34.77 o 
 -12  16   5       92.26      149.61     34.77 o 
 -10  16   5      427.95      417.23     21.72 o 
  -8  16   5      755.09      794.78     23.41 o 
  -6  16   5      398.33      413.69     17.11 o 
  -4  16   5      245.85      279.79     13.82 o 
  -2  16   5      515.28      451.91     19.90 o 
   0  16   5      872.46      938.59     55.08 o 
   2  16   5      882.38      829.94     24.89 o 
   4  16   5      540.72      545.02     22.20 o 
   6  16   5       77.95       98.17     16.43 o 
   8  16   5       32.62       18.98     13.64 o 
  10  16   5      402.80      427.06     60.73 o 
  12  16   5      329.18      270.80     44.91 o 
  14  16   5      221.33      230.89     23.07 o 
  16  16   5       10.17       20.82     26.13 o 
  18  16   5       99.27       96.13     22.60 o 
 -19  17   5       49.12       47.14     23.41 o 
 -17  17   5      361.98      327.22     79.46 o 
 -15  17   5      163.80      152.60     24.25 o 
 -13  17   5      589.14      570.36     42.02 o 
 -11  17   5       86.36       52.61     17.72 o 
  -9  17   5       42.40       51.14     22.47 o 
  -7  17   5       23.97       -4.67     37.72 o 
  -5  17   5      612.60      645.17     22.40 o 
  -3  17   5      637.19      593.07     18.45 o 
  -1  17   5      157.23      122.11     12.92 o 
   1  17   5      506.98      494.85     63.39 o 
   3  17   5      102.26       42.38     13.19 o 
   5  17   5        7.33        5.42     18.55 o 
   7  17   5      349.50      328.15     71.90 o 
   9  17   5      534.76      571.23     28.56 o 
  11  17   5       16.18        8.71     16.60 o 
  13  17   5      905.52      945.54     77.08 o 
  15  17   5      403.97      380.31     45.44 o 
 -16  18   5       61.06        8.72     39.42 o 
 -14  18   5      401.16      334.48     29.31 o 
 -12  18   5        1.99       17.51     20.78 o 
 -10  18   5       88.16       78.06     33.86 o 
  -8  18   5      307.65      286.25     27.43 o 
  -6  18   5     1493.85     1470.75     46.88 o 
  -4  18   5       24.44       37.51     15.21 o 
  -2  18   5     1097.51     1123.97    117.31 o 
   0  18   5      210.68      220.73     19.76 o 
   2  18   5       43.46       46.45     28.37 o 
   4  18   5      271.62      192.99     31.20 o 
   6  18   5      892.24      870.30     45.81 o 
   8  18   5      374.99      305.06     27.08 o 
  10  18   5       40.60       32.32     33.33 o 
  12  18   5      218.58      206.81     48.27 o 
 -11  19   5      431.49      414.88     53.10 o 
  -9  19   5      190.60      136.33     33.96 o 
  -7  19   5       46.67       88.25     35.27 o 
  -5  19   5        4.73        2.51     22.53 o 
  -3  19   5       32.50        1.88     41.55 o 
  -1  19   5        1.44       18.14     43.94 o 
   1  19   5      252.71      315.52     46.26 o 
   3  19   5      160.49      185.03     65.46 o 
   5  19   5       23.41       52.79     48.39 o 
   7  19   5      500.57      472.88     58.81 o 
   9  19   5      788.96      751.18     72.81 o 
  -6  20   5      250.75      129.93     36.53 o 
  -4  20   5        0.03       14.50     59.13 o 
  -2  20   5      554.23      612.66     69.48 o 
   0  20   5      266.82      470.75     71.74 o 
   2  20   5       22.22       15.69     49.59 o 
 -32   0   6      170.54       97.41     48.46 o 
 -30   0   6      830.19      865.10     61.89 o 
 -28   0   6     6708.10     6584.84    321.24 o 
 -26   0   6     5668.86     5938.79    274.16 o 
 -24   0   6       34.82       59.56     20.09 o 
 -22   0   6       14.78       18.77     15.63 o 
 -20   0   6    10256.70    10193.76    252.95 o 
 -18   0   6      350.99      405.72     16.13 o 
 -16   0   6     1235.53     1287.08     35.96 o 
 -14   0   6     5697.15     6196.38    126.22 o 
 -12   0   6    12469.71    12698.82    225.83 o 
 -10   0   6     9417.70     9063.41    133.57 o 
  -8   0   6     8289.94     8597.31    144.05 o 
  -6   0   6       74.30       95.47      4.90 o 
  -4   0   6    12863.66    13235.15    201.73 o 
  -2   0   6     1098.12      971.30     18.77 o 
   0   0   6    20240.16    17630.97    286.09 o 
   2   0   6       11.95        3.70      3.08 o 
   4   0   6      962.91     1484.67     23.16 o 
   6   0   6    11071.58    12190.16    188.11 o 
   8   0   6      913.43      909.86     21.15 o 
  10   0   6      594.05      640.28     19.02 o 
  12   0   6    15688.07    15918.27    297.13 o 
  14   0   6     9596.55     9371.28    179.45 o 
  16   0   6      511.54      477.27     22.97 o 
  18   0   6      213.00      177.63     23.35 o 
  20   0   6      111.63      105.51     15.44 o 
  22   0   6     1057.68     1133.74     53.98 o 
  24   0   6     5360.40     5521.65    152.65 o 
  26   0   6      970.41      830.08     76.51 o 
  28   0   6       36.73       72.12     33.20 o 
  30   0   6        1.06       79.09     58.81 o 
 -31   1   6       42.01       55.93     20.93 o 
 -29   1   6      833.71      851.08     49.92 o 
 -27   1   6       85.36       85.27     57.53 o 
 -25   1   6        1.47       19.50     18.19 o 
 -23   1   6       10.92        9.82     17.74 o 
 -21   1   6     2065.11     2051.10     53.31 o 
 -19   1   6      771.51      701.65     19.89 o 
 -17   1   6      283.34      270.55     10.49 o 
 -15   1   6       43.66       41.10      5.82 o 
 -13   1   6     1668.77     1720.85     27.46 o 
 -11   1   6     6350.79     6589.36     78.11 o 
  -9   1   6     3929.98     4046.41     48.97 o 
  -7   1   6       21.32       12.58      2.71 o 
  -5   1   6    18146.90    18778.18    239.99 o 
  -3   1   6     1264.37     1290.85     23.38 o 
  -1   1   6      530.38      557.47      7.91 o 
   1   1   6     1769.00     2182.22     25.62 o 
   3   1   6     8351.56     9220.11    113.07 o 
   5   1   6     4049.82     4717.93     52.29 o 
   7   1   6      146.57      131.57      5.11 o 
   9   1   6     2914.31     2974.65     40.44 o 
  11   1   6       26.56       76.76      6.23 o 
  13   1   6     5578.94     5305.95     82.57 o 
  15   1   6       31.38       36.59     11.74 o 
  17   1   6     1506.49     1519.66     30.40 o 
  19   1   6       22.06       19.97     10.37 o 
  21   1   6      153.61      137.22     24.82 o 
  23   1   6      363.99      355.39     15.98 o 
  25   1   6       73.46       75.88     17.17 o 
  27   1   6       65.57       10.01     26.02 o 
  29   1   6      575.22      500.31     43.53 o 
 -32   2   6      374.44      416.33     55.45 o 
 -30   2   6       63.70       41.43     20.55 o 
 -28   2   6      183.33      233.80     28.39 o 
 -26   2   6      312.71      349.12     26.99 o 
 -24   2   6      280.67      305.46     74.06 o 
 -22   2   6     6942.06     7019.81    183.94 o 
 -20   2   6     5040.92     5177.50     95.27 o 
 -18   2   6      835.91      792.78     26.68 o 
 -16   2   6      602.88      555.15     14.16 o 
 -14   2   6     8746.17     8458.91    110.23 o 
 -12   2   6      672.86      695.26     13.34 o 
 -10   2   6     2452.90     2482.87     35.38 o 
  -8   2   6     8361.90     8503.42     97.86 o 
  -6   2   6    27011.50    27013.59    362.10 o 
  -4   2   6     2618.30     2603.51     31.60 o 
  -2   2   6      264.49      215.46      4.06 o 
   0   2   6     9287.29     9687.92    100.94 o 
   2   2   6      602.78      659.42      9.10 o 
   4   2   6     2644.15     2663.42     38.79 o 
   6   2   6     3777.01     3620.92     41.53 o 
   8   2   6      313.57      274.22      6.57 o 
  10   2   6     1066.35      913.33     15.11 o 
  12   2   6      131.77      139.54      7.43 o 
  14   2   6       89.02       67.52      9.48 o 
  16   2   6     1071.39     1066.54     24.20 o 
  18   2   6     3509.33     3561.32     80.65 o 
  20   2   6      640.61      619.35     24.95 o 
  22   2   6       46.90       56.53     15.03 o 
  24   2   6      159.30      125.81     19.82 o 
  26   2   6       79.51       84.81     22.60 o 
  28   2   6      458.53      366.56     23.86 o 
 -31   3   6       76.95       59.54     77.33 o 
 -29   3   6       19.96       -9.50     22.45 o 
 -27   3   6       93.23      102.95     23.49 o 
 -25   3   6      664.75      618.53     61.26 o 
 -23   3   6       10.64       -4.76     16.62 o 
 -21   3   6       29.77        6.04     18.44 o 
 -19   3   6      243.42      208.75     13.52 o 
 -17   3   6       72.78       78.63     26.02 o 
 -15   3   6        6.99       -0.16      6.01 o 
 -13   3   6      171.17      162.58      8.03 o 
 -11   3   6       70.22      105.27      9.13 o 
  -9   3   6      812.48      941.54     15.87 o 
  -7   3   6      259.28      218.92      7.78 o 
  -5   3   6     3993.54     4242.17     51.59 o 
  -3   3   6     9040.72     9641.58    110.67 o 
  -1   3   6     3922.26     4110.26     63.62 o 
   1   3   6    14637.26    15491.34    219.96 o 
   3   3   6      433.61      484.66     21.47 o 
   5   3   6      290.26      312.41      6.26 o 
   7   3   6     2434.28     2414.50     31.89 o 
   9   3   6     3037.53     2819.26     57.02 o 
  11   3   6        2.60       -0.72      7.22 o 
  13   3   6     1822.69     1692.46     28.18 o 
  15   3   6     3976.06     3771.29     57.39 o 
  17   3   6     2393.24     2452.37     48.49 o 
  19   3   6       31.12       25.50      9.65 o 
  21   3   6      107.79      107.57     13.35 o 
  23   3   6       38.41       32.87     16.07 o 
  25   3   6        6.86       -1.47     13.33 o 
  27   3   6        0.54       18.14     19.39 o 
  29   3   6        0.52       46.33     45.47 o 
 -32   4   6      277.65      255.37     30.80 o 
 -30   4   6      187.71      175.10     53.63 o 
 -28   4   6      543.36      562.97     50.18 o 
 -26   4   6       14.85       51.73     30.47 o 
 -24   4   6        9.34        0.97      6.05 o 
 -22   4   6      155.54      160.25     40.74 o 
 -20   4   6     2897.81     2807.09     60.59 o 
 -18   4   6        0.50       -6.51     21.03 o 
 -16   4   6     3979.74     3853.37     65.57 o 
 -14   4   6     4179.48     3984.88     80.81 o 
 -12   4   6     2215.24     2170.99     30.20 o 
 -10   4   6       32.07       24.02      3.59 o 
  -8   4   6      124.09      223.70      6.37 o 
  -6   4   6     1688.72     2097.84     28.36 o 
  -4   4   6      270.71      239.05      4.64 o 
  -2   4   6     8596.64     8667.96    146.69 o 
   0   4   6     6760.69     7548.09    119.15 o 
   2   4   6      574.10      644.81     14.62 o 
   4   4   6    15265.82    15839.69    233.39 o 
   6   4   6     2462.57     2535.63     34.48 o 
   8   4   6      268.82      269.34     12.40 o 
  10   4   6       25.46       45.79      7.47 o 
  12   4   6     3259.68     3114.77     47.33 o 
  14   4   6      341.29      380.48     12.08 o 
  16   4   6      106.62       96.45     12.06 o 
  18   4   6     1656.64     1686.63     34.82 o 
  20   4   6      129.54      132.42     11.58 o 
  22   4   6      938.36      960.28     35.62 o 
  24   4   6       74.61       78.49     14.09 o 
  26   4   6      186.29      254.70     32.80 o 
  28   4   6        2.10        5.67     22.52 o 
 -31   5   6        0.55      -28.44     28.44 o 
 -29   5   6      520.08      536.48     82.00 o 
 -27   5   6       16.02      -10.84     26.09 o 
 -25   5   6      158.70      168.02     25.07 o 
 -23   5   6        0.83      -13.47     14.27 o 
 -21   5   6        0.56       -7.46     11.30 o 
 -19   5   6      214.89      211.04     31.41 o 
 -17   5   6      309.19      263.79     16.10 o 
 -15   5   6        5.06       12.10      4.80 o 
 -13   5   6      166.47      173.38      5.59 o 
 -11   5   6     4430.89     4501.91    104.22 o 
  -9   5   6     2480.51     2515.28     34.62 o 
  -7   5   6     2801.79     2941.22     40.21 o 
  -5   5   6    10744.77    11667.64    151.13 o 
  -3   5   6      156.80      183.06     13.02 o 
  -1   5   6      503.61      491.67     15.49 o 
   1   5   6      122.26       98.63     12.18 o 
   3   5   6     5100.14     5373.86     72.59 o 
   5   5   6        2.24       20.36      3.45 o 
   7   5   6     8450.62     7916.15    103.46 o 
   9   5   6    14191.63    13534.34    179.26 o 
  11   5   6     2115.92     2154.90     34.65 o 
  13   5   6     1182.96     1030.82     37.69 o 
  15   5   6      118.19      159.74     10.78 o 
  17   5   6        6.57       26.35     15.10 o 
  19   5   6      639.73      665.36     21.01 o 
  21   5   6      378.47      379.92     36.84 o 
  23   5   6      214.81      224.32     40.20 o 
  25   5   6        0.80      -12.12     29.40 o 
  27   5   6      554.91      672.42     43.49 o 
  29   5   6       13.56       10.59     44.19 o 
 -30   6   6       36.35       61.16     21.93 o 
 -28   6   6        0.02        1.22     20.70 o 
 -26   6   6      334.02      325.65     25.21 o 
 -24   6   6       90.04      106.50     18.14 o 
 -22   6   6      370.12      403.77     34.77 o 
 -20   6   6      803.39      751.02     20.86 o 
 -18   6   6        6.58       -3.12     22.53 o 
 -16   6   6     2011.45     2044.46     37.63 o 
 -14   6   6     1508.85     1433.41     25.38 o 
 -12   6   6       13.33        4.75      6.63 o 
 -10   6   6     1288.73     1209.22     18.48 o 
  -8   6   6      520.34      493.27      9.45 o 
  -6   6   6      172.39      214.87     12.21 o 
  -4   6   6     1215.49     1415.57     20.23 o 
  -2   6   6      754.08      653.94     24.23 o 
   0   6   6      410.31      433.47     26.74 o 
   2   6   6      890.18      960.40     15.89 o 
   4   6   6     3405.88     3355.20     50.01 o 
   6   6   6     2552.14     2823.38     42.06 o 
   8   6   6     2096.99     2066.86     31.74 o 
  10   6   6       93.95       66.01     11.08 o 
  12   6   6     1179.65     1215.20     22.63 o 
  14   6   6      902.65      778.02     23.04 o 
  16   6   6      953.35      936.22     23.76 o 
  18   6   6       75.41       49.54     11.80 o 
  20   6   6        0.22       18.32     10.02 o 
  22   6   6        0.14        9.70     14.30 o 
  24   6   6      142.60      120.33     21.25 o 
  26   6   6      559.04      587.14     47.50 o 
  28   6   6       22.32        9.90     35.62 o 
 -31   7   6       28.05       31.64     34.95 o 
 -29   7   6       39.59       60.00     45.69 o 
 -27   7   6        1.83       14.15     39.13 o 
 -25   7   6       11.14       48.27     27.27 o 
 -23   7   6      655.40      689.03     35.36 o 
 -21   7   6      100.62      100.11     12.29 o 
 -19   7   6      910.87      922.89     24.74 o 
 -17   7   6       28.58       42.46     27.37 o 
 -15   7   6     2166.18     2162.75     41.80 o 
 -13   7   6        1.85        8.65      7.07 o 
 -11   7   6      834.00      981.12     25.14 o 
  -9   7   6     3076.31     3210.92     45.13 o 
  -7   7   6       74.69       83.85      4.55 o 
  -5   7   6     1428.61     1411.10     41.36 o 
  -3   7   6       24.36       21.50      6.21 o 
  -1   7   6        0.49       10.13      8.19 o 
   1   7   6     9670.87     8793.36    123.76 o 
   3   7   6     6800.96     6575.28     86.75 o 
   5   7   6     2100.19     2059.70     36.34 o 
   7   7   6     1228.91     1197.55     37.19 o 
   9   7   6     1993.03     2032.07     32.48 o 
  11   7   6      136.55      136.01      9.92 o 
  13   7   6      454.04      519.29     16.95 o 
  15   7   6      971.65      932.45     56.65 o 
  17   7   6        0.35        0.97     25.77 o 
  19   7   6      661.09      692.47     36.15 o 
  21   7   6      683.67      713.59     24.49 o 
  23   7   6       16.22        8.05     43.75 o 
  25   7   6       16.20       31.76     21.89 o 
  27   7   6      429.28      481.86     35.59 o 
 -30   8   6       67.82       23.41     56.83 o 
 -28   8   6       24.70        7.67     24.30 o 
 -26   8   6       50.73       50.80     23.31 o 
 -24   8   6       73.14       87.08     19.94 o 
 -22   8   6      251.07      241.51     20.36 o 
 -20   8   6      238.98      235.88     14.25 o 
 -18   8   6      226.93      220.68     11.61 o 
 -16   8   6        8.90        9.18      7.73 o 
 -14   8   6     4008.27     3939.81     64.38 o 
 -12   8   6     1512.09     1549.35     28.88 o 
 -10   8   6      350.78      363.05     10.77 o 
  -8   8   6     1198.01     1172.37     17.98 o 
  -6   8   6      555.84      479.19      8.44 o 
  -4   8   6        2.01       11.51      6.90 o 
  -2   8   6      556.21      600.81     12.84 o 
   0   8   6      431.91      461.19      7.97 o 
   2   8   6     2156.41     2115.64     28.55 o 
   4   8   6      255.94      204.15     10.26 o 
   6   8   6      249.29      244.38      8.45 o 
   8   8   6      450.57      437.25     11.82 o 
  10   8   6      435.41      457.26     14.77 o 
  12   8   6      294.10      342.51     19.96 o 
  14   8   6       56.07       58.59     10.03 o 
  16   8   6       49.78       84.13     12.11 o 
  18   8   6      135.74      115.60     26.14 o 
  20   8   6      476.92      490.57     29.01 o 
  22   8   6       47.60       73.89     19.80 o 
  24   8   6      205.03      166.20     24.58 o 
  26   8   6       44.59       27.53     30.47 o 
 -29   9   6      436.45      436.36     37.06 o 
 -27   9   6        9.60        7.04     23.16 o 
 -25   9   6        0.32      -15.94     43.87 o 
 -23   9   6       86.42       91.41     15.59 o 
 -21   9   6        2.69       -1.54      6.08 o 
 -19   9   6      445.54      461.66     18.83 o 
 -17   9   6     1063.48     1054.55     27.02 o 
 -15   9   6      419.53      387.11     37.91 o 
 -13   9   6      229.61      245.67     10.95 o 
 -11   9   6     3355.19     3350.91     56.36 o 
  -9   9   6       88.59       87.79     10.58 o 
  -7   9   6       14.98       13.88      3.10 o 
  -5   9   6       49.43       62.22      3.65 o 
  -3   9   6     3856.64     3840.49     51.47 o 
  -1   9   6      773.26      739.41     38.00 o 
   1   9   6     1189.72     1102.72     23.22 o 
   3   9   6     3376.65     3365.97     55.16 o 
   5   9   6     7713.81     7804.74    112.67 o 
   7   9   6      178.04      165.20      8.15 o 
   9   9   6      932.96      912.60     50.50 o 
  11   9   6      132.24      136.42     12.29 o 
  13   9   6        3.16        4.86     10.13 o 
  15   9   6     1264.69     1235.24     37.35 o 
  17   9   6       14.31       34.52     29.63 o 
  19   9   6      591.29      654.67     35.32 o 
  21   9   6      215.09      304.96     32.17 o 
  23   9   6       45.69       70.40     38.11 o 
  25   9   6        8.69        2.62     31.26 o 
 -28  10   6      190.96       89.67     34.41 o 
 -26  10   6      223.84      248.23     30.47 o 
 -24  10   6       64.33      106.63     20.77 o 
 -22  10   6      589.39      604.25     34.31 o 
 -20  10   6       81.38       85.41     43.06 o 
 -18  10   6      948.27      877.96     24.94 o 
 -16  10   6      471.13      446.56     18.24 o 
 -14  10   6      759.88      776.00     20.22 o 
 -12  10   6     2017.04     1967.65     37.70 o 
 -10  10   6      826.33      806.53     20.12 o 
  -8  10   6     2518.89     2479.21     46.53 o 
  -6  10   6      385.06      329.62      7.87 o 
  -4  10   6      190.28      199.18     11.02 o 
  -2  10   6       61.07       53.74      5.87 o 
   0  10   6     1580.17     1503.11     26.97 o 
   2  10   6       41.18       42.67      5.30 o 
   4  10   6     9002.40     8939.80    127.67 o 
   6  10   6     1353.77     1336.32     29.12 o 
   8  10   6      713.41      644.31     24.16 o 
  10  10   6      234.99      261.68     34.18 o 
  12  10   6      841.89      837.15     27.42 o 
  14  10   6       10.76      -10.54     10.54 o 
  16  10   6      436.04      475.71     43.47 o 
  18  10   6        5.61       25.13     31.70 o 
  20  10   6      149.00      126.15     27.55 o 
  22  10   6      153.09       58.06     21.89 o 
  24  10   6      149.99      122.55     25.54 o 
 -27  11   6        7.71        5.58     27.42 o 
 -25  11   6      441.54      470.95     63.71 o 
 -23  11   6      229.23      236.38     23.48 o 
 -21  11   6       73.90       38.11     26.83 o 
 -19  11   6       34.27       28.90     15.99 o 
 -17  11   6      216.06      200.22     19.77 o 
 -15  11   6      239.44      269.86     14.46 o 
 -13  11   6     1575.20     1607.65     38.58 o 
 -11  11   6      418.03      435.49     31.38 o 
  -9  11   6       89.81       96.73      7.61 o 
  -7  11   6       10.66       10.23      3.97 o 
  -5  11   6     3098.70     2864.02     50.81 o 
  -3  11   6      763.11      774.73     21.20 o 
  -1  11   6      743.93      738.14     22.53 o 
   1  11   6      134.85      102.94      9.92 o 
   3  11   6      313.21      274.13      9.92 o 
   5  11   6     2047.25     1989.62     56.27 o 
   7  11   6      472.93      421.79     22.47 o 
   9  11   6       21.49       29.33     10.66 o 
  11  11   6      535.86      590.52     21.14 o 
  13  11   6      728.51      735.49     27.10 o 
  15  11   6      291.57      273.63     44.91 o 
  17  11   6       57.85       67.38     20.57 o 
  19  11   6       14.59       -2.21     33.80 o 
  21  11   6       23.66       32.26     32.60 o 
  23  11   6      100.17       80.72     38.40 o 
 -26  12   6      136.56      123.60     35.50 o 
 -24  12   6        0.01        1.35     21.65 o 
 -22  12   6      379.23      324.16     34.52 o 
 -20  12   6      517.09      595.61     30.80 o 
 -18  12   6       64.98       66.08     30.38 o 
 -16  12   6      103.76      195.25     20.11 o 
 -14  12   6     1970.29     1857.31     49.40 o 
 -12  12   6      393.04      405.55     35.37 o 
 -10  12   6      391.49      378.45     17.36 o 
  -8  12   6     1486.46     1532.13     36.81 o 
  -6  12   6      406.54      386.89     13.81 o 
  -4  12   6     1088.07     1068.10     26.54 o 
  -2  12   6     1058.78     1078.14     22.67 o 
   0  12   6       89.71       76.76      9.41 o 
   2  12   6       52.58       71.19      9.49 o 
   4  12   6      559.74      571.76     16.91 o 
   6  12   6     1084.85     1105.47     27.30 o 
   8  12   6        8.98       24.65      9.77 o 
  10  12   6     1709.49     1846.05     60.60 o 
  12  12   6       39.16       44.44     13.40 o 
  14  12   6        2.12       40.70     57.21 o 
  16  12   6      229.93      202.47     48.83 o 
  18  12   6     1936.43     1805.45    138.05 o 
  20  12   6       33.70      -11.66     29.09 o 
  22  12   6      554.44      565.84     45.13 o 
 -25  13   6       46.63       34.37     31.42 o 
 -23  13   6        4.91      -19.52     19.52 o 
 -21  13   6      151.73      116.25     29.63 o 
 -19  13   6      172.44      147.95     24.85 o 
 -17  13   6        6.46        4.41     16.74 o 
 -15  13   6      164.56      146.57     60.88 o 
 -13  13   6      642.44      655.23     24.61 o 
 -11  13   6       89.86       83.52     13.87 o 
  -9  13   6       16.94       25.96     19.46 o 
  -7  13   6     1020.69     1034.69     24.87 o 
  -5  13   6       64.00       56.85     27.30 o 
  -3  13   6      134.78      153.22     26.33 o 
  -1  13   6        2.64        3.00      7.52 o 
   1  13   6       18.83        8.96     22.22 o 
   3  13   6        0.03       -2.29     14.72 o 
   5  13   6        0.07       14.07      7.54 o 
   7  13   6       23.56       27.65     10.74 o 
   9  13   6       65.13       56.03     27.18 o 
  11  13   6        2.82       34.64     15.78 o 
  13  13   6      368.97      342.19     39.07 o 
  15  13   6       34.93       52.77     26.07 o 
  17  13   6       42.74       61.68     22.82 o 
  19  13   6       14.67       65.90     32.14 o 
  21  13   6        3.51      -23.98     23.98 o 
 -24  14   6       49.55       68.55     41.99 o 
 -22  14   6      136.38      144.32     26.23 o 
 -20  14   6     1105.22     1140.23     49.12 o 
 -18  14   6        0.02        8.93     15.29 o 
 -16  14   6      316.87      309.63     22.64 o 
 -14  14   6      557.44      540.11     44.78 o 
 -12  14   6      106.09       95.98     12.77 o 
 -10  14   6      866.30      916.30     32.17 o 
  -8  14   6      244.32      265.67     21.69 o 
  -6  14   6      331.32      315.67     57.53 o 
  -4  14   6      993.87     1046.17     31.04 o 
  -2  14   6     1340.78     1285.74     48.08 o 
   0  14   6     1070.46     1156.84     28.80 o 
   2  14   6      173.01      199.58     24.67 o 
   4  14   6      789.33      796.84     22.89 o 
   6  14   6      150.50      130.40     11.37 o 
   8  14   6      111.49      111.28     10.16 o 
  10  14   6      636.68      624.68     31.41 o 
  12  14   6     1430.33     1411.79    104.03 o 
  14  14   6      193.90      272.58     36.15 o 
  16  14   6      222.27      224.10     33.39 o 
  18  14   6      474.06      542.05     50.81 o 
  20  14   6       74.57       49.98     25.26 o 
 -21  15   6      138.64      140.83     27.40 o 
 -19  15   6       85.96       89.69     19.58 o 
 -17  15   6        1.78       42.10     25.47 o 
 -15  15   6      150.29      232.64     20.36 o 
 -13  15   6      242.64      198.57     17.82 o 
 -11  15   6       30.89       22.39     17.48 o 
  -9  15   6       97.39      145.80     13.76 o 
  -7  15   6      182.28      246.91     24.64 o 
  -5  15   6      419.80      382.45     35.46 o 
  -3  15   6      278.04      350.18     58.75 o 
  -1  15   6       49.34       51.54     11.99 o 
   1  15   6      363.00      330.46     33.49 o 
   3  15   6     1463.78     1580.01     74.69 o 
   5  15   6        3.97        8.05     22.91 o 
   7  15   6      440.72      466.64     22.91 o 
   9  15   6        8.41       -4.76     23.19 o 
  11  15   6       21.20       26.40     25.99 o 
  13  15   6      707.97      776.11     71.02 o 
  15  15   6      162.80      189.09     45.88 o 
  17  15   6      127.77      120.57     29.74 o 
  19  15   6       25.24       22.74     25.17 o 
 -20  16   6      510.15      427.11     42.59 o 
 -18  16   6      120.11      110.38     21.47 o 
 -16  16   6      253.27      271.82     29.64 o 
 -14  16   6      288.13      248.65     24.44 o 
 -12  16   6        1.45        1.05     15.07 o 
 -10  16   6      328.64      315.65     19.93 o 
  -8  16   6      901.72      993.87     28.75 o 
  -6  16   6      619.78      660.93     24.06 o 
  -4  16   6       32.96       34.96     11.79 o 
  -2  16   6      123.05      119.77     11.86 o 
   0  16   6      172.23      167.05     10.52 o 
   2  16   6      582.50      587.42     43.81 o 
   4  16   6      165.51      161.56     27.87 o 
   6  16   6      229.13      219.75     17.04 o 
   8  16   6        0.65      -11.32     11.32 o 
  10  16   6      542.99      491.96     37.35 o 
  12  16   6      223.42      262.04     34.37 o 
  14  16   6        7.21        7.34     35.15 o 
  16  16   6      558.54      498.64     70.49 o 
 -17  17   6       15.37       32.27     22.91 o 
 -15  17   6        7.60       20.27     23.52 o 
 -13  17   6      126.10      108.96     22.82 o 
 -11  17   6      138.45      164.81     14.69 o 
  -9  17   6      131.91       94.79     22.38 o 
  -7  17   6       23.70       25.43     20.00 o 
  -5  17   6     1109.55     1126.98     38.60 o 
  -3  17   6      193.33      259.98     74.79 o 
  -1  17   6        3.95      -14.67     22.82 o 
   1  17   6      120.81      110.91     18.01 o 
   3  17   6      281.96      286.10     25.08 o 
   5  17   6        6.12       44.62     57.74 o 
   7  17   6      741.37      758.10     44.31 o 
   9  17   6      827.20      889.24     52.27 o 
  11  17   6       32.51        7.77     40.39 o 
  13  17   6       39.38       40.08     43.37 o 
  15  17   6      181.19      144.54     28.16 o 
 -14  18   6      258.47      275.38     38.46 o 
 -12  18   6       40.96       35.72     20.12 o 
 -10  18   6        0.04      -22.12     28.05 o 
  -8  18   6        7.86       -6.19     17.46 o 
  -6  18   6       37.64       44.34     29.88 o 
  -4  18   6     1160.16     1202.19     46.60 o 
  -2  18   6      796.29      925.08     89.85 o 
   0  18   6       59.81       84.87     38.91 o 
   2  18   6        0.00      -29.28     29.28 o 
   4  18   6       21.12       -1.31     33.39 o 
   6  18   6      356.99      413.05     31.03 o 
   8  18   6       91.38       56.34     45.76 o 
  10  18   6      140.74      191.49     25.75 o 
  12  18   6      302.15      298.96     38.63 o 
 -11  19   6      201.43      172.36     34.84 o 
  -9  19   6       70.17       57.24     28.43 o 
  -7  19   6      134.85      150.07     21.64 o 
  -5  19   6      941.84     1026.58    160.52 o 
  -3  19   6      108.70       46.03     33.42 o 
  -1  19   6       72.34       64.76     31.29 o 
   1  19   6      607.34      689.86     44.41 o 
   3  19   6      269.24      329.99     58.91 o 
   5  19   6       47.54       29.49     35.63 o 
   7  19   6      501.34      538.23     86.52 o 
  -4  20   6       87.19      125.97     38.79 o 
  -2  20   6       31.57       13.18     38.22 o 
 -31   1   7        6.81      -35.13     35.13 o 
 -29   1   7        1.57      -13.41     36.40 o 
 -27   1   7       11.08        5.98     23.57 o 
 -25   1   7      356.95      390.81     24.38 o 
 -23   1   7     4535.77     4677.07    247.96 o 
 -21   1   7      190.05      207.80     27.11 o 
 -19   1   7      191.33      174.37      9.67 o 
 -17   1   7      866.61      888.87     25.36 o 
 -15   1   7      121.30      141.95     10.17 o 
 -13   1   7     1552.68     1447.64     24.69 o 
 -11   1   7     5903.91     6202.03     80.59 o 
  -9   1   7     1594.27     1617.95     30.16 o 
  -7   1   7      399.23      268.01     15.94 o 
  -5   1   7    27367.31    28958.95    401.81 o 
  -3   1   7     3159.99     3010.32     36.93 o 
  -1   1   7      210.27      237.54      4.81 o 
   1   1   7       13.11       -0.13      2.89 o 
   3   1   7     4071.17     4885.15     55.68 o 
   5   1   7     1189.48     1229.33     16.13 o 
   7   1   7      427.99      320.89      8.98 o 
   9   1   7      636.45      553.18     11.32 o 
  11   1   7     2135.50     2064.59     32.27 o 
  13   1   7      399.83      379.70     18.17 o 
  15   1   7       50.28       28.22     14.78 o 
  17   1   7      167.40      178.98     11.83 o 
  19   1   7        6.61       19.01     16.38 o 
  21   1   7       30.19       27.48     15.10 o 
  23   1   7      151.81      156.23     15.26 o 
  25   1   7      379.56      375.96     31.38 o 
  27   1   7      417.14      400.87     53.82 o 
  29   1   7      193.10      127.00     19.60 o 
 -32   2   7      960.66      909.20     60.60 o 
 -30   2   7      128.26      144.28     33.67 o 
 -28   2   7      622.82      651.71     36.86 o 
 -26   2   7       47.22       29.67     18.75 o 
 -24   2   7       18.72       24.82     24.06 o 
 -22   2   7      274.24      230.61     51.84 o 
 -20   2   7      127.50      148.15     11.72 o 
 -18   2   7     2174.08     2196.06     39.85 o 
 -16   2   7      733.84      727.63     27.08 o 
 -14   2   7       82.66       63.29      6.72 o 
 -12   2   7     2810.73     2807.84     39.28 o 
 -10   2   7      883.50      808.32     12.92 o 
  -8   2   7     2731.83     2994.80     37.48 o 
  -6   2   7     7809.10     7873.44     86.07 o 
  -4   2   7     2850.10     3227.14     38.26 o 
  -2   2   7        0.30        6.81      2.33 o 
   0   2   7     1009.68      841.73     27.55 o 
   2   2   7        0.00        2.31      3.23 o 
   4   2   7     1216.55     1155.46     16.19 o 
   6   2   7     1950.96     2470.82     31.11 o 
   8   2   7      424.53      384.29      8.70 o 
  10   2   7     4612.09     4290.13     55.82 o 
  12   2   7      298.43      269.53     14.97 o 
  14   2   7      859.24      809.34     19.18 o 
  16   2   7      232.00      211.56     24.45 o 
  18   2   7     3705.61     3634.71     59.34 o 
  20   2   7     3055.75     3170.83     64.81 o 
  22   2   7        8.00        3.46      6.59 o 
  24   2   7        0.67       29.67     19.52 o 
  26   2   7       42.32       51.80     22.08 o 
  28   2   7       72.04       66.86     39.57 o 
 -31   3   7      254.82      238.12     31.42 o 
 -29   3   7      511.46      488.53     27.80 o 
 -27   3   7       13.82       30.99     20.81 o 
 -25   3   7      241.01      229.81     24.65 o 
 -23   3   7       35.68       62.60     14.94 o 
 -21   3   7       47.58       48.25     19.11 o 
 -19   3   7     1389.11     1364.56     32.85 o 
 -17   3   7     7983.89     8198.85    118.56 o 
 -15   3   7     3629.59     3722.50     64.30 o 
 -13   3   7      469.71      450.14     24.07 o 
 -11   3   7      177.71      156.57      6.34 o 
  -9   3   7      717.84      714.34     12.53 o 
  -7   3   7      582.29      614.09     16.13 o 
  -5   3   7      708.23      989.96     15.50 o 
  -3   3   7     2577.29     2865.42     36.10 o 
  -1   3   7      271.68      291.13      4.91 o 
   1   3   7     3225.26     2798.38     86.08 o 
   3   3   7     7449.16     7239.11     94.90 o 
   5   3   7     1134.31     1180.77     16.90 o 
   7   3   7        1.08        8.52      4.79 o 
   9   3   7       62.26       54.11      5.36 o 
  11   3   7       57.23       77.52      6.26 o 
  13   3   7      741.91      701.57     17.98 o 
  15   3   7       46.56       65.52     10.14 o 
  17   3   7      920.99      928.75     24.75 o 
  19   3   7     1617.45     1773.04     34.22 o 
  21   3   7      100.40       93.25     19.36 o 
  23   3   7      393.50      425.65     20.46 o 
  25   3   7        4.32       28.60     39.29 o 
  27   3   7      102.47      170.04     22.24 o 
 -32   4   7        0.64        2.77     29.43 o 
 -30   4   7       46.90       74.92     26.52 o 
 -28   4   7      529.43      540.94     35.14 o 
 -26   4   7      203.99      213.15     23.37 o 
 -24   4   7      464.04      452.89     27.85 o 
 -22   4   7     3049.65     3179.13     74.42 o 
 -20   4   7      829.32      853.02     23.90 o 
 -18   4   7      689.39      702.35     36.22 o 
 -16   4   7      548.63      564.86     13.87 o 
 -14   4   7       56.58       63.20      5.15 o 
 -12   4   7     1790.91     1697.53     27.30 o 
 -10   4   7      120.87      114.52      6.62 o 
  -8   4   7      749.69      716.31     13.72 o 
  -6   4   7     2104.24     2141.97     39.48 o 
  -4   4   7     2464.35     2516.96     33.77 o 
  -2   4   7      791.90      849.03     18.59 o 
   0   4   7     7379.88     7783.80    125.02 o 
   2   4   7      510.87      629.37     12.34 o 
   4   4   7     7518.86     7835.90    104.20 o 
   6   4   7       19.20       10.60      7.19 o 
   8   4   7        6.80        5.68      5.65 o 
  10   4   7     3583.78     3358.70     46.04 o 
  12   4   7     5355.71     5312.44     71.07 o 
  14   4   7      906.98      944.05     21.69 o 
  16   4   7      568.64      565.78     18.00 o 
  18   4   7     2620.90     2540.76     52.65 o 
  20   4   7       26.27       34.39     13.48 o 
  22   4   7      130.37      147.60     16.57 o 
  24   4   7      811.82      869.02     38.52 o 
  26   4   7      611.54      620.78     40.13 o 
  28   4   7       26.26       31.49     80.21 o 
 -31   5   7       51.89       36.33     21.05 o 
 -29   5   7       67.76      110.83     27.64 o 
 -27   5   7      105.67      152.10     42.24 o 
 -25   5   7      458.34      386.97     29.66 o 
 -23   5   7        4.92       -3.62     16.48 o 
 -21   5   7      116.77      117.28     12.01 o 
 -19   5   7       28.81       44.68     11.81 o 
 -17   5   7       90.73       94.28     10.41 o 
 -15   5   7      505.32      472.73     28.03 o 
 -13   5   7      598.81      565.77     11.72 o 
 -11   5   7     1159.16     1014.34     17.94 o 
  -9   5   7       14.31       63.70     18.92 o 
  -7   5   7      450.47      462.44     12.36 o 
  -5   5   7     2138.84     2381.24     30.99 o 
  -3   5   7        2.35        8.91      6.32 o 
  -1   5   7       15.40       17.02      5.58 o 
   1   5   7      411.16      421.83     22.91 o 
   3   5   7     2394.10     2167.54     29.55 o 
   5   5   7      164.47      128.04      5.65 o 
   7   5   7       51.48       54.88      5.74 o 
   9   5   7        1.85       -3.66     16.26 o 
  11   5   7      731.70      754.80     16.86 o 
  13   5   7       24.72       25.38      8.41 o 
  15   5   7      456.21      437.14     15.55 o 
  17   5   7      529.86      499.46     20.59 o 
  19   5   7        9.22       39.50     13.88 o 
  21   5   7        5.53       37.66     25.23 o 
  23   5   7        2.21        8.80     54.04 o 
  25   5   7       35.63       78.76     32.14 o 
  27   5   7      145.99      124.26     25.61 o 
 -30   6   7        0.44       -6.53     22.98 o 
 -28   6   7      553.09      625.01     38.92 o 
 -26   6   7      492.24      498.74     52.38 o 
 -24   6   7       24.69        7.14     21.28 o 
 -22   6   7       77.61       89.71     18.04 o 
 -20   6   7      400.79      381.35     34.74 o 
 -18   6   7      100.22      119.98     26.80 o 
 -16   6   7     1675.36     1466.88     37.91 o 
 -14   6   7      986.85     1005.36     22.38 o 
 -12   6   7     1286.87     1451.82     25.67 o 
 -10   6   7        1.19        1.57      4.46 o 
  -8   6   7     3574.33     3557.53     52.33 o 
  -6   6   7    12603.51    13483.32    176.76 o 
  -4   6   7     1249.61     1204.69     27.65 o 
  -2   6   7      769.30      779.64     16.73 o 
   0   6   7      120.92      139.38      9.95 o 
   2   6   7     1220.79     1268.14     55.01 o 
   4   6   7     9603.65     9364.75    149.10 o 
   6   6   7     4789.17     4598.17     65.26 o 
   8   6   7     1147.61     1160.07     20.87 o 
  10   6   7     2337.28     2324.51     36.44 o 
  12   6   7     8030.61     7908.06    113.41 o 
  14   6   7        9.53       10.65     11.85 o 
  16   6   7      658.56      665.40     19.61 o 
  18   6   7     1566.03     1610.30     38.30 o 
  20   6   7       20.93       15.69     15.47 o 
  22   6   7      261.08      272.81     22.86 o 
  24   6   7     1095.93     1238.75     61.27 o 
  26   6   7      245.12      323.81     39.37 o 
 -29   7   7        4.19      -19.00     29.33 o 
 -27   7   7      346.99      395.36     96.75 o 
 -25   7   7      143.47      197.23     50.46 o 
 -23   7   7        2.82      -16.24     39.26 o 
 -21   7   7       66.72       69.65     15.66 o 
 -19   7   7      141.63      104.14     12.98 o 
 -17   7   7      414.30      382.57     41.11 o 
 -15   7   7       64.53       59.99      9.62 o 
 -13   7   7       34.26       43.91     18.55 o 
 -11   7   7     2881.57     3215.04     54.01 o 
  -9   7   7       41.59       62.58      4.39 o 
  -7   7   7        0.13       -1.05      3.92 o 
  -5   7   7     1718.35     2085.07     33.86 o 
  -3   7   7      340.65      358.94     22.66 o 
  -1   7   7       55.34       49.29      8.85 o 
   1   7   7      756.10      741.86     19.84 o 
   3   7   7      458.89      440.33      9.98 o 
   5   7   7      912.64      885.99     17.84 o 
   7   7   7      213.61      198.97      9.63 o 
   9   7   7        0.55        7.20      6.24 o 
  11   7   7     2104.52     1995.37     38.73 o 
  13   7   7      375.80      367.74     16.14 o 
  15   7   7      180.22      134.03     11.29 o 
  17   7   7      213.37      164.42     14.91 o 
  19   7   7       57.56       45.67     39.79 o 
  21   7   7      111.44      121.92     31.76 o 
  23   7   7      142.66      141.52     21.70 o 
  25   7   7       73.98        1.52     47.76 o 
  27   7   7       41.96       62.28     45.44 o 
 -30   8   7       29.11       38.42     40.39 o 
 -28   8   7      280.17      318.50     55.27 o 
 -26   8   7      233.25      244.26     29.51 o 
 -24   8   7       29.93       21.23     19.74 o 
 -22   8   7      663.10      747.37     35.34 o 
 -20   8   7       35.68       30.10     15.94 o 
 -18   8   7      542.65      566.13     23.25 o 
 -16   8   7        7.38       -6.85      7.65 o 
 -14   8   7     8081.20     7961.94    127.42 o 
 -12   8   7      658.82      703.95     18.73 o 
 -10   8   7     1298.92     1166.74     18.92 o 
  -8   8   7     2352.46     2452.49     45.91 o 
  -6   8   7       28.18       41.11      6.34 o 
  -4   8   7      117.38      116.80      9.63 o 
  -2   8   7     6499.58     6218.42    118.39 o 
   0   8   7     2194.96     2152.08     43.29 o 
   2   8   7      108.87      106.17     12.54 o 
   4   8   7     9995.85     9600.93    128.98 o 
   6   8   7     6667.10     6440.11     99.39 o 
   8   8   7     2305.83     2342.80     41.36 o 
  10   8   7     4602.55     4739.86     75.63 o 
  12   8   7      878.87      947.13     21.47 o 
  14   8   7      125.78      122.31     13.53 o 
  16   8   7      153.51      198.64     27.52 o 
  18   8   7     2230.50     2270.45     59.64 o 
  20   8   7       17.79       34.43     19.83 o 
  22   8   7      423.44      349.54     25.43 o 
  24   8   7      483.82      547.08     37.99 o 
  26   8   7      106.47       68.01     22.87 o 
 -29   9   7       86.76       84.27     26.61 o 
 -27   9   7       17.20        0.11     24.13 o 
 -25   9   7      248.52      244.60     25.18 o 
 -23   9   7      186.55      227.79     21.26 o 
 -21   9   7      198.33      219.30     23.16 o 
 -19   9   7      124.44      109.82     13.76 o 
 -17   9   7     1191.02     1280.02     35.32 o 
 -15   9   7     2497.99     2386.36     58.87 o 
 -13   9   7     2123.97     1908.07     67.79 o 
 -11   9   7      747.58      873.35     19.81 o 
  -9   9   7       59.47       67.03      4.02 o 
  -7   9   7        0.14        2.74      4.39 o 
  -5   9   7      666.38      757.68     13.55 o 
  -3   9   7      753.99      843.54     24.69 o 
  -1   9   7       11.12       -4.43      6.87 o 
   1   9   7     1859.13     1773.95     37.40 o 
   3   9   7        0.89        1.55      2.86 o 
   5   9   7     3833.42     3821.22     72.17 o 
   7   9   7       34.27       41.04     17.83 o 
   9   9   7       25.12       40.11     17.95 o 
  11   9   7       81.45       61.52     13.81 o 
  13   9   7      293.66      321.10     15.58 o 
  15   9   7      674.08      722.88     27.51 o 
  17   9   7      202.71      214.42     20.12 o 
  19   9   7      599.53      584.19     28.45 o 
  21   9   7        7.83       62.30     47.33 o 
  23   9   7      103.72      133.76     58.62 o 
  25   9   7       45.12       56.17     31.47 o 
 -28  10   7      206.14      209.17     27.86 o 
 -26  10   7       50.32       -5.49     31.45 o 
 -24  10   7       62.94       45.32     20.07 o 
 -22  10   7      392.84      425.80     24.06 o 
 -20  10   7      823.13      802.37     30.19 o 
 -18  10   7      284.89      269.32     18.36 o 
 -16  10   7      248.56      239.46     36.84 o 
 -14  10   7     2127.85     2095.73     50.61 o 
 -12  10   7      154.73      173.78     35.27 o 
 -10  10   7       96.92       97.23     11.10 o 
  -8  10   7     1632.23     1495.73     27.87 o 
  -6  10   7       14.01       31.15     12.93 o 
  -4  10   7     1458.98     1356.22     19.44 o 
  -2  10   7     3668.65     3481.78    134.79 o 
   0  10   7     7396.60     7619.19    123.47 o 
   2  10   7     1190.84     1145.54     40.36 o 
   4  10   7     6569.68     6357.35    154.66 o 
   6  10   7       40.41       43.01      8.42 o 
   8  10   7      419.24      479.14     30.83 o 
  10  10   7      578.31      578.98     23.36 o 
  12  10   7     3286.67     3397.75     76.43 o 
  14  10   7      379.60      418.27     23.76 o 
  16  10   7     2041.89     2146.72     81.85 o 
  18  10   7      603.61      596.73     70.39 o 
  20  10   7      240.10      266.30     24.79 o 
  22  10   7        4.47       32.15     25.64 o 
  24  10   7      215.18      239.04     32.71 o 
 -27  11   7        6.75       15.99     25.26 o 
 -25  11   7      143.24      108.37     20.35 o 
 -23  11   7      812.13      838.47    137.02 o 
 -21  11   7        0.16       -2.72     17.01 o 
 -19  11   7     1739.13     1817.53     60.51 o 
 -17  11   7      243.49      248.08     16.80 o 
 -15  11   7      557.16      577.10     27.14 o 
 -13  11   7      688.15      691.63     22.34 o 
 -11  11   7     1416.48     1489.89     35.72 o 
  -9  11   7     1744.16     1750.87     42.31 o 
  -7  11   7      212.26      197.64      8.45 o 
  -5  11   7       11.12       32.16      5.70 o 
  -3  11   7      165.86      133.76      5.63 o 
  -1  11   7     1593.60     1680.11     38.29 o 
   1  11   7     1451.88     1452.41     44.44 o 
   3  11   7      364.76      370.64     23.07 o 
   5  11   7     1297.01     1298.67     51.00 o 
   7  11   7       23.65       37.19     16.13 o 
   9  11   7      664.21      644.71     56.68 o 
  11  11   7        9.96        1.89     10.36 o 
  13  11   7        9.07       16.25     16.25 o 
  15  11   7       16.60       18.70     16.60 o 
  17  11   7       86.98      129.76     33.08 o 
  19  11   7     2328.91     2590.70     87.45 o 
  21  11   7      381.16      342.89     44.53 o 
  23  11   7      153.44      208.71     38.29 o 
 -26  12   7       63.04       96.12     45.76 o 
 -24  12   7      177.40      206.74     22.62 o 
 -22  12   7       70.69      102.67     20.05 o 
 -20  12   7     1066.58     1045.75     35.80 o 
 -18  12   7      195.69      162.97     19.25 o 
 -16  12   7      294.55      226.41     16.56 o 
 -14  12   7       85.35       79.76     14.59 o 
 -12  12   7        0.07        2.33     12.76 o 
 -10  12   7      819.11      816.27     26.43 o 
  -8  12   7     1422.65     1397.08     61.57 o 
  -6  12   7     4781.69     4924.64    118.41 o 
  -4  12   7        0.80       10.28     13.53 o 
  -2  12   7      336.84      325.76     13.73 o 
   0  12   7      194.92      182.18     12.24 o 
   2  12   7     1108.64     1046.61     24.79 o 
   4  12   7       16.51       16.93      6.72 o 
   6  12   7      465.63      475.32     15.74 o 
   8  12   7       18.75        9.72     13.32 o 
  10  12   7     1238.20     1349.12     87.43 o 
  12  12   7      197.86      203.32     19.67 o 
  14  12   7      438.59      462.56     40.64 o 
  16  12   7      477.31      550.01     72.46 o 
  18  12   7      980.60     1014.33     46.70 o 
  20  12   7      645.02      584.09     47.14 o 
  22  12   7      440.67      442.64     51.59 o 
 -25  13   7      340.09      343.20    118.16 o 
 -23  13   7      451.74      462.13     33.36 o 
 -21  13   7       50.09       41.82     29.85 o 
 -19  13   7      240.07      260.85     20.18 o 
 -17  13   7      207.14      147.21     21.39 o 
 -15  13   7        0.58       -5.19     12.45 o 
 -13  13   7     1603.41     1677.97     44.05 o 
 -11  13   7      830.49      902.79     29.98 o 
  -9  13   7      117.39      141.52     17.67 o 
  -7  13   7      774.32      860.65     24.95 o 
  -5  13   7     3880.30     3632.47     75.38 o 
  -3  13   7       13.33       -1.22      8.50 o 
  -1  13   7       52.20       28.35     11.67 o 
   1  13   7        6.20        0.02     18.48 o 
   3  13   7       57.30       44.21     14.84 o 
   5  13   7        5.87       12.44      7.58 o 
   7  13   7      629.07      605.43     19.39 o 
   9  13   7      271.77      264.62     30.00 o 
  11  13   7      356.82      428.35     27.59 o 
  13  13   7     1220.68     1386.94     72.81 o 
  15  13   7       48.56       36.13     37.69 o 
  17  13   7      128.93      166.18     35.37 o 
  19  13   7       11.12       37.01     27.45 o 
  21  13   7      366.90      289.65     30.11 o 
 -22  14   7      131.77      139.63     30.89 o 
 -20  14   7        0.06       32.87     18.78 o 
 -18  14   7       21.96       20.39     15.42 o 
 -16  14   7      232.58      241.73     32.70 o 
 -14  14   7      127.83      166.09     62.45 o 
 -12  14   7      809.61      861.42     27.92 o 
 -10  14   7      130.30      123.48     27.33 o 
  -8  14   7        7.26      -10.33     10.33 o 
  -6  14   7        1.75        8.67     13.49 o 
  -4  14   7      410.22      389.48     16.27 o 
  -2  14   7       45.19       45.84     16.29 o 
   0  14   7      269.20      299.67     23.22 o 
   2  14   7      146.42      171.72     11.08 o 
   4  14   7        2.54       -7.60     16.57 o 
   6  14   7      114.52      122.39     11.38 o 
   8  14   7      132.05      103.24     10.45 o 
  10  14   7      315.55      305.87     47.04 o 
  12  14   7        0.77       21.04     17.13 o 
  14  14   7        1.75       35.93     37.44 o 
  16  14   7        9.96        5.44     31.06 o 
  18  14   7      175.48      186.61     47.36 o 
  20  14   7        7.68      -24.14     24.14 o 
 -21  15   7       24.85       19.52     25.40 o 
 -19  15   7      262.73      258.79     24.03 o 
 -17  15   7      342.15      275.91     20.90 o 
 -15  15   7       14.92       11.00     14.76 o 
 -13  15   7      533.06      530.32     35.59 o 
 -11  15   7      350.10      315.79     17.75 o 
  -9  15   7      265.83      234.31     15.29 o 
  -7  15   7     1124.94     1157.70     29.79 o 
  -5  15   7      875.68      929.13     31.19 o 
  -3  15   7      229.20      250.05     18.81 o 
  -1  15   7       18.96       27.80     16.82 o 
   1  15   7      844.50      835.42     30.51 o 
   3  15   7      162.27      170.92     22.53 o 
   5  15   7       55.57       58.41     26.96 o 
   7  15   7        1.76       -9.34     27.76 o 
   9  15   7       35.25       30.36     29.44 o 
  11  15   7       44.74       28.89     38.00 o 
  13  15   7      200.70      264.97     27.20 o 
  15  15   7      420.41      465.11     36.13 o 
  17  15   7      223.65      219.22     36.89 o 
 -20  16   7       64.78       77.33     35.27 o 
 -18  16   7       18.26       32.64     35.21 o 
 -16  16   7       21.94       -5.05     45.19 o 
 -14  16   7       31.18       21.78     22.95 o 
 -12  16   7       41.26       56.05     19.86 o 
 -10  16   7      160.00      169.80     29.09 o 
  -8  16   7        1.34      -15.88     15.88 o 
  -6  16   7       66.56       26.77     26.96 o 
  -4  16   7      138.84      166.97     44.72 o 
  -2  16   7      443.28      378.75     21.25 o 
   0  16   7       61.84       83.58     24.16 o 
   2  16   7       86.98       74.25     18.51 o 
   4  16   7      176.06      152.54     20.64 o 
   6  16   7        2.97        9.75     22.94 o 
   8  16   7        2.07       12.47     23.51 o 
  10  16   7      532.73      542.54     32.12 o 
  12  16   7       50.71      111.81     38.48 o 
  14  16   7       44.77       79.34     36.70 o 
  16  16   7        3.28       24.14     33.95 o 
 -17  17   7      399.31      327.20     41.68 o 
 -15  17   7      102.69       78.82     27.11 o 
 -13  17   7       80.89       63.35     44.25 o 
 -11  17   7       15.49        3.74     32.36 o 
  -9  17   7        0.22        4.40     20.76 o 
  -7  17   7        5.44       -1.93     16.59 o 
  -5  17   7      766.97      800.61     66.88 o 
  -3  17   7       79.44       81.15     18.17 o 
  -1  17   7      598.19      599.39     26.35 o 
   1  17   7      496.40      549.79     24.26 o 
   3  17   7        9.71       12.03     52.13 o 
   5  17   7      124.23      114.03     23.89 o 
   7  17   7      398.05      405.04     39.17 o 
   9  17   7       94.57       27.27     30.36 o 
  11  17   7        3.90       -7.69     40.07 o 
  13  17   7        4.72       22.81     23.91 o 
 -14  18   7        7.94        7.12     22.09 o 
 -12  18   7        6.06       -7.66     25.48 o 
 -10  18   7        1.96       -1.38     19.27 o 
  -8  18   7      149.87      208.26     27.82 o 
  -6  18   7      385.53      378.91     26.01 o 
  -4  18   7       79.44       61.13     21.16 o 
  -2  18   7       15.61       13.72     23.88 o 
   0  18   7       87.57      100.63     22.91 o 
   2  18   7       46.71       32.58     31.04 o 
   4  18   7      237.93      223.53     29.52 o 
   6  18   7      439.13      530.62     81.41 o 
   8  18   7        0.16       19.01     25.23 o 
  10  18   7     1172.55     1139.18    112.51 o 
  -9  19   7        3.52       12.92     21.17 o 
  -7  19   7       13.49        3.50     38.51 o 
  -5  19   7       28.96       48.74     19.45 o 
  -3  19   7       40.16       76.39     31.95 o 
  -1  19   7       34.92       20.20     22.62 o 
   1  19   7      172.52      145.31     36.59 o 
   3  19   7        2.36       60.62     33.26 o 
   5  19   7      273.17      239.66     37.95 o 
   7  19   7      127.23      117.12     56.43 o 
 -32   0   8       21.48       30.13     33.27 o 
 -30   0   8       78.13      108.08     45.32 o 
 -28   0   8      370.40      343.71     36.22 o 
 -26   0   8      911.98      846.02     55.36 o 
 -24   0   8     1365.63     1378.53     68.85 o 
 -22   0   8      947.93      977.58     37.60 o 
 -20   0   8     2211.93     2296.98     64.84 o 
 -18   0   8      237.71      222.19     16.44 o 
 -16   0   8     1445.89     1412.23     41.43 o 
 -14   0   8      411.61      487.19     21.03 o 
 -12   0   8      338.18      415.89     14.31 o 
 -10   0   8       93.26      133.94      8.72 o 
  -8   0   8      484.24      439.74     13.68 o 
  -6   0   8    24091.38    25284.91    438.23 o 
  -4   0   8    19229.28    20586.31    409.80 o 
  -2   0   8       15.79       14.50      4.39 o 
   0   0   8        6.29        3.70      3.77 o 
   2   0   8      774.44      818.59     18.64 o 
   4   0   8     1054.94     1075.50     19.71 o 
   6   0   8     1372.38     1348.97     25.73 o 
   8   0   8      237.73      216.29      9.60 o 
  10   0   8     7707.40     7319.90    120.01 o 
  12   0   8      345.59      315.52     16.01 o 
  14   0   8     2136.90     2157.46     53.54 o 
  16   0   8        8.27        8.16     10.04 o 
  18   0   8      965.74      937.28     30.69 o 
  20   0   8        0.70       15.06     18.89 o 
  22   0   8       89.54       73.00     17.14 o 
  24   0   8       18.86        5.65     25.73 o 
  26   0   8      147.65      156.92     27.62 o 
  28   0   8     1111.28     1294.30     93.71 o 
 -31   1   8       52.69       76.76     26.83 o 
 -29   1   8     1105.40     1078.56     48.84 o 
 -27   1   8      309.87      320.16     39.39 o 
 -25   1   8      171.05      153.37     22.51 o 
 -23   1   8      203.15      198.79     18.60 o 
 -21   1   8        4.24        1.30     10.00 o 
 -19   1   8       22.19       33.67      9.70 o 
 -17   1   8     1933.27     1978.64     36.26 o 
 -15   1   8      656.19      634.38     19.55 o 
 -13   1   8      148.82      155.98      8.41 o 
 -11   1   8       90.55      124.06      9.85 o 
  -9   1   8     1659.96     1563.95     24.26 o 
  -7   1   8      862.42     1026.23     17.55 o 
  -5   1   8     6981.87     7577.56     94.03 o 
  -3   1   8     7592.93     8101.69    103.95 o 
  -1   1   8        9.47       17.37      2.59 o 
   1   1   8     1657.71     1828.77     23.45 o 
   3   1   8      994.82      943.44     14.16 o 
   5   1   8      329.73      336.55     13.34 o 
   7   1   8     1345.41     1331.80     18.73 o 
   9   1   8      626.16      558.35     28.81 o 
  11   1   8     1007.98      969.89     26.61 o 
  13   1   8      431.50      446.02     13.08 o 
  15   1   8       90.15       90.07      8.41 o 
  17   1   8        5.14        9.57     10.33 o 
  19   1   8       69.79       93.10     11.18 o 
  21   1   8      251.60      229.45     14.33 o 
  23   1   8      151.57      183.40     17.26 o 
  25   1   8       26.69       39.61     41.17 o 
  27   1   8        0.88      -34.67     34.67 o 
 -32   2   8       19.59       55.14     31.16 o 
 -30   2   8       45.27       62.78     33.49 o 
 -28   2   8      221.87      245.10     37.66 o 
 -26   2   8      254.10      316.94     26.70 o 
 -24   2   8      152.80      164.77     23.17 o 
 -22   2   8       88.10       76.80     13.55 o 
 -20   2   8       40.14       43.77      8.90 o 
 -18   2   8      104.67       81.77     28.50 o 
 -16   2   8        2.36       16.24      8.76 o 
 -14   2   8      693.83      671.12     14.02 o 
 -12   2   8       69.14       65.70      5.44 o 
 -10   2   8      529.67      447.79     19.27 o 
  -8   2   8    10615.72    10980.06    131.44 o 
  -6   2   8     1457.30     1562.71     41.49 o 
  -4   2   8       65.69      103.26      4.88 o 
  -2   2   8      111.29      132.26      3.85 o 
   0   2   8     8405.57     8482.85    122.21 o 
   2   2   8      291.49      302.31      6.06 o 
   4   2   8      900.53      836.61     12.29 o 
   6   2   8     1064.99     1119.71     15.71 o 
   8   2   8      210.38      187.88     16.82 o 
  10   2   8      607.20      605.68     12.72 o 
  12   2   8     1659.08     1706.54     30.10 o 
  14   2   8      841.85      791.48     17.86 o 
  16   2   8        5.37       16.46      8.76 o 
  18   2   8       63.61       61.33      9.27 o 
  20   2   8      261.15      286.46     13.40 o 
  22   2   8      201.86      200.40     20.37 o 
  24   2   8      324.05      339.20     20.32 o 
  26   2   8       41.93       62.59     19.14 o 
  28   2   8       43.15       -2.95     42.99 o 
 -31   3   8     1095.37     1016.00     48.84 o 
 -29   3   8      152.51       92.99     27.55 o 
 -27   3   8      196.99      194.33     27.39 o 
 -25   3   8       99.83      135.11     19.93 o 
 -23   3   8     2770.44     3028.53    130.52 o 
 -21   3   8      318.05      336.61     16.86 o 
 -19   3   8      756.85      772.11     35.40 o 
 -17   3   8      975.76     1024.71     42.49 o 
 -15   3   8       17.57       23.12      9.07 o 
 -13   3   8      174.83      163.52      7.20 o 
 -11   3   8      646.29      628.60     11.79 o 
  -9   3   8      123.08       95.16      5.33 o 
  -7   3   8     6523.74     6612.20     80.07 o 
  -5   3   8      496.36      394.28      8.36 o 
  -3   3   8     5173.95     4746.96     58.01 o 
  -1   3   8      287.24      275.78      5.53 o 
   1   3   8      457.10      438.45      8.05 o 
   3   3   8       32.90       54.74      4.39 o 
   5   3   8       27.91       25.61      3.66 o 
   7   3   8      834.25      806.09     12.90 o 
   9   3   8      122.65      115.27      6.40 o 
  11   3   8     2265.55     2194.47     32.09 o 
  13   3   8     1597.64     1553.00     28.59 o 
  15   3   8     1720.59     1759.82     32.82 o 
  17   3   8       31.76       32.71      8.71 o 
  19   3   8      380.14      366.65     14.04 o 
  21   3   8      737.40      672.26     22.89 o 
  23   3   8       16.62       36.12     17.96 o 
  25   3   8        2.33       37.39     50.90 o 
  27   3   8        7.90       24.45     20.14 o 
 -30   4   8       91.09      107.13     26.64 o 
 -28   4   8        0.04        4.11     21.06 o 
 -26   4   8        4.59       10.32     63.68 o 
 -24   4   8      429.35      420.07     24.10 o 
 -22   4   8      116.09      118.25     15.65 o 
 -20   4   8        1.30        5.45     11.98 o 
 -18   4   8        0.12      -10.69     17.48 o 
 -16   4   8       25.22       33.44      8.29 o 
 -14   4   8     8023.25     8187.30    114.23 o 
 -12   4   8       49.39       37.49      5.15 o 
 -10   4   8       57.30       64.69      7.19 o 
  -8   4   8      430.67      535.98     15.06 o 
  -6   4   8     1028.28     1092.32     18.12 o 
  -4   4   8      133.13      114.82      2.98 o 
  -2   4   8      414.33      227.87     14.03 o 
   0   4   8      128.76      198.79      9.71 o 
   2   4   8     1691.24     1669.51     27.71 o 
   4   4   8      396.01      429.68     11.93 o 
   6   4   8       51.29       59.88      4.93 o 
   8   4   8     1470.22     1429.91     22.30 o 
  10   4   8       30.69       26.85      4.91 o 
  12   4   8      329.66      324.20     10.38 o 
  14   4   8      460.54      436.60     12.60 o 
  16   4   8       31.74       30.36      9.95 o 
  18   4   8      257.92      279.86     23.35 o 
  20   4   8     1020.75     1244.26     40.40 o 
  22   4   8       23.86        9.63     19.91 o 
  24   4   8      129.69      158.80     23.30 o 
  26   4   8       25.89        5.00     23.46 o 
 -31   5   8      103.13       71.39     34.76 o 
 -29   5   8      140.34      132.23     25.97 o 
 -27   5   8       65.42       63.45     26.24 o 
 -25   5   8     1486.32     1607.82     52.33 o 
 -23   5   8     3022.03     3017.23     75.83 o 
 -21   5   8        1.95        5.71     10.81 o 
 -19   5   8      974.44      948.54     30.26 o 
 -17   5   8      406.14      432.64     17.50 o 
 -15   5   8       22.95       22.97      5.94 o 
 -13   5   8     2864.71     2836.76     42.91 o 
 -11   5   8      650.44      637.57     13.68 o 
  -9   5   8       10.39        0.00      7.88 o 
  -7   5   8      572.72      559.92     14.63 o 
  -5   5   8     2317.79     2307.66     45.09 o 
  -3   5   8       90.53      152.80     17.35 o 
  -1   5   8      373.53      306.63     10.95 o 
   1   5   8     7681.17     7436.93    127.81 o 
   3   5   8     2741.26     2768.51     44.94 o 
   5   5   8     1445.77     1463.68     28.81 o 
   7   5   8     1317.66     1260.47     22.54 o 
   9   5   8     1015.95     1002.85     18.98 o 
  11   5   8     2028.64     1960.14     36.65 o 
  13   5   8     2225.71     2307.42     39.97 o 
  15   5   8     4057.78     4011.59     93.49 o 
  17   5   8      120.99      101.67     13.41 o 
  19   5   8     1040.34     1075.07     39.85 o 
  21   5   8      199.06      160.17     25.26 o 
  23   5   8       65.40      109.41     22.73 o 
  25   5   8      791.60      750.54     74.82 o 
  27   5   8      509.95      414.57     36.77 o 
 -30   6   8        5.48        9.14     24.07 o 
 -28   6   8       61.81       38.82     48.49 o 
 -26   6   8       46.11       87.88     22.32 o 
 -24   6   8        8.79       25.96     42.87 o 
 -22   6   8        4.24       -5.27     13.29 o 
 -20   6   8      229.73      240.03     16.66 o 
 -18   6   8       33.55       32.84     14.44 o 
 -16   6   8     1860.99     1736.34     64.37 o 
 -14   6   8      310.43      261.31     23.16 o 
 -12   6   8      613.72      620.67     13.14 o 
 -10   6   8     1494.34     1568.06     45.57 o 
  -8   6   8        0.07        0.41      3.71 o 
  -6   6   8     2549.54     2907.13     40.76 o 
  -4   6   8        9.44        5.75     10.33 o 
  -2   6   8      802.75      889.55     32.80 o 
   0   6   8      147.61      144.93     12.00 o 
   2   6   8      145.11      123.43     16.23 o 
   4   6   8      980.18      892.71     15.32 o 
   6   6   8      544.80      510.21     24.23 o 
   8   6   8      629.44      603.05     15.06 o 
  10   6   8     1867.81     1654.93     31.60 o 
  12   6   8       65.82       77.01     10.49 o 
  14   6   8       51.58       51.55      9.02 o 
  16   6   8        0.06       14.77     14.27 o 
  18   6   8       67.41       69.01     13.89 o 
  20   6   8      214.08      188.24     21.16 o 
  22   6   8      105.82      144.94     58.81 o 
  24   6   8       68.85       59.94     30.65 o 
  26   6   8        2.29      -22.14     22.14 o 
 -29   7   8      939.44      879.72     97.16 o 
 -27   7   8        6.96       -2.84     21.34 o 
 -25   7   8      215.89      216.55     24.12 o 
 -23   7   8      104.18      121.38     16.29 o 
 -21   7   8      421.47      403.60     20.69 o 
 -19   7   8     1391.53     1449.07     71.40 o 
 -17   7   8     2375.93     2422.40     61.73 o 
 -15   7   8       58.39       98.03     11.08 o 
 -13   7   8      680.87      632.77     16.32 o 
 -11   7   8      609.16      600.17     13.57 o 
  -9   7   8      351.71      357.14     15.10 o 
  -7   7   8      550.68      552.22      9.88 o 
  -5   7   8     1306.16     1243.03     85.49 o 
  -3   7   8       47.76       98.85      8.00 o 
  -1   7   8     1987.47     1968.48     41.06 o 
   1   7   8     3955.38     3836.30     69.45 o 
   3   7   8      546.60      572.23     28.94 o 
   5   7   8     1016.72     1018.52     18.62 o 
   7   7   8    17239.94    16974.70    346.91 o 
   9   7   8    16255.59    16379.39    247.62 o 
  11   7   8      599.07      524.41     15.98 o 
  13   7   8      403.88      387.31     28.81 o 
  15   7   8      244.35      238.50     17.09 o 
  17   7   8      631.69      663.20     39.54 o 
  19   7   8     1806.75     2032.38     58.06 o 
  21   7   8     2130.27     2440.37     79.74 o 
  23   7   8      229.13      179.77     37.72 o 
  25   7   8      315.30      339.06     40.11 o 
 -28   8   8       32.66       42.89     32.01 o 
 -26   8   8      474.40      414.96     70.33 o 
 -24   8   8        4.81        6.53     19.42 o 
 -22   8   8       47.26       50.48     14.83 o 
 -20   8   8        0.05        0.65     11.64 o 
 -18   8   8        0.10       -3.72     22.53 o 
 -16   8   8     2894.73     2975.59     61.73 o 
 -14   8   8      914.29      978.12     28.69 o 
 -12   8   8     3575.94     3514.34     65.67 o 
 -10   8   8     1241.39     1149.00     21.61 o 
  -8   8   8       53.98      171.87     14.78 o 
  -6   8   8       69.16       41.82     16.35 o 
  -4   8   8      437.58      457.95     15.26 o 
  -2   8   8      261.52      295.47     11.58 o 
   0   8   8      899.28      942.26     24.39 o 
   2   8   8       10.66        2.08     10.03 o 
   4   8   8      707.38      725.24     22.20 o 
   6   8   8     2503.81     2401.27     39.96 o 
   8   8   8      122.49      121.16     14.21 o 
  10   8   8      207.63      281.59     29.72 o 
  12   8   8        8.72        6.04     15.72 o 
  14   8   8      307.05      317.58     17.31 o 
  16   8   8      197.85      187.98     15.23 o 
  18   8   8      181.84      182.86     61.82 o 
  20   8   8       52.70       62.27     15.76 o 
  22   8   8      275.30      290.72     27.61 o 
  24   8   8       28.16       70.42     27.31 o 
 -29   9   8      245.05      221.22     30.09 o 
 -27   9   8        0.92        1.51     21.06 o 
 -25   9   8     2137.07     2301.75    123.12 o 
 -23   9   8      161.56      151.86     16.53 o 
 -21   9   8        0.32      -12.04     16.59 o 
 -19   9   8       87.32       87.64     17.17 o 
 -17   9   8      113.68      111.63     21.84 o 
 -15   9   8      716.51      705.87     25.49 o 
 -13   9   8     3815.30     3792.75     71.13 o 
 -11   9   8      545.28      609.80     18.71 o 
  -9   9   8      110.54      131.97      6.63 o 
  -7   9   8      378.44      395.68     10.56 o 
  -5   9   8      691.30      636.30     18.93 o 
  -3   9   8       21.45       12.18     20.09 o 
  -1   9   8     1550.36     1503.12     36.64 o 
   1   9   8     8962.03     8945.76    151.80 o 
   3   9   8     5569.22     5643.85    123.49 o 
   5   9   8       64.68       55.70     14.72 o 
   7   9   8      307.49      317.24     27.15 o 
   9   9   8      148.45      137.25     13.93 o 
  11   9   8       88.76      119.71     37.66 o 
  13   9   8     5766.32     5972.44    137.40 o 
  15   9   8     6993.69     7454.13    169.26 o 
  17   9   8      106.05      156.68     15.44 o 
  19   9   8     2319.68     2564.74     83.03 o 
  21   9   8      100.59      116.28     38.32 o 
  23   9   8      781.84      936.81     68.73 o 
  25   9   8      246.26      202.17     34.33 o 
 -28  10   8       15.12      -20.96     37.91 o 
 -26  10   8      208.23      204.69     39.45 o 
 -24  10   8      520.28      543.15     69.73 o 
 -22  10   8      146.95       90.86     15.90 o 
 -20  10   8      468.05      487.28     23.93 o 
 -18  10   8       62.84       49.84     13.02 o 
 -16  10   8        5.94      -11.29     47.11 o 
 -14  10   8     5900.63     6111.42    115.67 o 
 -12  10   8       37.65       44.67     15.44 o 
 -10  10   8      436.72      440.07     43.34 o 
  -8  10   8     2087.13     2203.87     40.73 o 
  -6  10   8      430.64      420.49      9.09 o 
  -4  10   8      242.34      180.76      9.96 o 
  -2  10   8      496.07      578.38     22.73 o 
   0  10   8     3382.90     3753.88     78.10 o 
   2  10   8       22.02       16.00     12.71 o 
   4  10   8     2215.65     2157.62     45.78 o 
   6  10   8        0.38        0.78     11.93 o 
   8  10   8        0.43       -1.26     12.07 o 
  10  10   8      409.88      469.42     47.58 o 
  12  10   8        1.82       25.82     14.64 o 
  14  10   8      130.53      154.38     18.26 o 
  16  10   8       10.30      -14.03     14.03 o 
  18  10   8      866.00     1006.92    101.99 o 
  20  10   8      777.90      867.67     48.43 o 
  22  10   8       91.79      121.74     29.69 o 
  24  10   8      854.06      825.38     49.85 o 
 -27  11   8       45.68        2.14     18.84 o 
 -25  11   8        0.07       13.01     22.60 o 
 -23  11   8       68.17      110.26     36.09 o 
 -21  11   8      248.29      229.11     23.29 o 
 -19  11   8      682.78      695.88     28.00 o 
 -17  11   8     1703.28     1843.44     53.65 o 
 -15  11   8       22.68        7.22     11.66 o 
 -13  11   8      139.69      121.31     13.47 o 
 -11  11   8      576.62      525.68     18.90 o 
  -9  11   8       83.36       81.00     20.68 o 
  -7  11   8     1771.38     1952.64     43.02 o 
  -5  11   8      651.84      685.73     23.79 o 
  -3  11   8     2479.07     2680.31     56.79 o 
  -1  11   8      701.77      735.19     49.68 o 
   1  11   8     1781.08     1616.67    114.14 o 
   3  11   8      323.15      309.46     14.79 o 
   5  11   8        6.03       -2.05      5.56 o 
   7  11   8     2440.81     2407.60     53.20 o 
   9  11   8      548.52      625.42     30.98 o 
  11  11   8       38.99       43.14     16.41 o 
  13  11   8      343.03      378.87     22.72 o 
  15  11   8      479.85      458.82     26.50 o 
  17  11   8      203.43      220.29     41.71 o 
  19  11   8      316.83      240.85     27.03 o 
  21  11   8     2434.49     2423.30    158.74 o 
  23  11   8       99.12      117.34     41.36 o 
 -26  12   8      285.70      242.84     57.81 o 
 -24  12   8      133.27      137.03     26.62 o 
 -22  12   8      448.89      495.68     29.25 o 
 -20  12   8      397.85      403.35     23.38 o 
 -18  12   8       87.11       62.27     16.65 o 
 -16  12   8      951.02      981.13     70.33 o 
 -14  12   8     1401.09     1390.18     37.60 o 
 -12  12   8        6.99      -10.34     11.20 o 
 -10  12   8      524.68      577.29     23.91 o 
  -8  12   8     3560.52     3729.65     79.79 o 
  -6  12   8     2197.25     2403.14     53.57 o 
  -4  12   8       24.85        6.39     23.54 o 
  -2  12   8     2204.05     2218.33     50.64 o 
   0  12   8      100.02       87.19     17.83 o 
   2  12   8     1239.14     1328.59     35.40 o 
   4  12   8      195.37      156.17     18.75 o 
   6  12   8      402.09      426.74     16.92 o 
   8  12   8      258.72      277.89     17.96 o 
  10  12   8      752.93      849.97     29.98 o 
  12  12   8      683.71      652.80     39.42 o 
  14  12   8      178.85      251.65     75.07 o 
  16  12   8       50.31      -25.65     47.07 o 
  18  12   8      164.38      161.34     29.72 o 
  20  12   8       15.80       28.48     30.66 o 
  22  12   8       23.58       69.61     35.09 o 
 -23  13   8      286.47      323.59     45.85 o 
 -21  13   8      187.06      184.22     24.62 o 
 -19  13   8       38.51       21.44     15.69 o 
 -17  13   8       54.50       73.23     20.05 o 
 -15  13   8      372.59      409.87     19.67 o 
 -13  13   8      792.15      837.79     26.55 o 
 -11  13   8      550.99      534.54     23.59 o 
  -9  13   8      595.51      696.48     41.86 o 
  -7  13   8      756.08      724.67     26.68 o 
  -5  13   8     2215.08     2152.02     59.75 o 
  -3  13   8      589.07      567.14     25.45 o 
  -1  13   8       22.65       35.27     12.74 o 
   1  13   8      443.44      411.25     38.54 o 
   3  13   8      138.95      194.00     18.86 o 
   5  13   8       80.09       76.12     16.52 o 
   7  13   8      415.04      461.95     55.30 o 
   9  13   8      432.33      519.39     25.12 o 
  11  13   8       26.15       19.52     12.65 o 
  13  13   8       28.75       26.80     17.61 o 
  15  13   8       66.01       75.78     30.65 o 
  17  13   8        0.00      -12.74     34.14 o 
  19  13   8        2.00        4.94     23.25 o 
 -22  14   8      539.27      461.98     44.47 o 
 -20  14   8      512.09      492.55     37.47 o 
 -18  14   8       10.65       23.45     21.06 o 
 -16  14   8      149.90      141.16     26.42 o 
 -14  14   8      614.20      627.20     25.27 o 
 -12  14   8      320.72      259.37     54.10 o 
 -10  14   8      222.92      253.63     25.03 o 
  -8  14   8     2232.07     2292.18     60.43 o 
  -6  14   8      177.29      196.34     17.73 o 
  -4  14   8     3111.83     3283.04    105.29 o 
  -2  14   8      226.07      262.57     20.40 o 
   0  14   8      376.84      423.61     23.99 o 
   2  14   8       39.06       29.65     17.65 o 
   4  14   8      820.14      796.35     32.69 o 
   6  14   8       11.60       -1.32     12.88 o 
   8  14   8       22.11       34.39     16.66 o 
  10  14   8      641.28      675.30     34.28 o 
  12  14   8        4.15        9.81     26.99 o 
  14  14   8      107.25      114.32     22.50 o 
  16  14   8      143.94      171.87     54.39 o 
  18  14   8      452.88      475.21     45.82 o 
 -21  15   8       26.67       -3.70     34.33 o 
 -19  15   8       73.44       55.59     27.83 o 
 -17  15   8       31.49       55.70     23.57 o 
 -15  15   8       10.87       67.86     26.75 o 
 -13  15   8      303.19      283.96     52.13 o 
 -11  15   8      420.14      402.15     24.82 o 
  -9  15   8      436.02      421.02     31.35 o 
  -7  15   8      557.83      619.95     26.99 o 
  -5  15   8        2.56       20.16     32.67 o 
  -3  15   8      163.14      130.38     79.40 o 
  -1  15   8        0.15       14.41     21.43 o 
   1  15   8      100.07      112.48     15.91 o 
   3  15   8       43.21       67.77     20.68 o 
   5  15   8      359.88      369.78     25.64 o 
   7  15   8      137.76      104.98     51.22 o 
   9  15   8      174.97      166.70     27.96 o 
  11  15   8      105.30      127.97     21.90 o 
  13  15   8       10.93       58.82     20.88 o 
  15  15   8       80.81       98.41     36.16 o 
  17  15   8       69.34       88.75     40.63 o 
 -18  16   8      160.40      125.97     49.46 o 
 -16  16   8      249.02      205.62     72.18 o 
 -14  16   8      149.12      174.53     27.27 o 
 -12  16   8       14.19        6.78     24.57 o 
 -10  16   8      133.04       73.68     18.00 o 
  -8  16   8      493.17      528.18     37.57 o 
  -6  16   8      109.27      160.68     60.16 o 
  -4  16   8      254.65      284.24     33.67 o 
  -2  16   8     1295.00     1312.54     39.57 o 
   0  16   8      174.18      151.73     28.40 o 
   2  16   8       64.98       81.16     18.73 o 
   4  16   8      334.25      347.02     23.15 o 
   6  16   8       86.01       84.38     18.33 o 
   8  16   8      218.41      249.96     77.17 o 
  10  16   8      179.24      162.77     34.63 o 
  12  16   8        2.01       -6.28     50.21 o 
  14  16   8       25.69      -33.06     33.06 o 
 -15  17   8      233.34      167.96     36.22 o 
 -13  17   8       15.33        0.39     20.12 o 
 -11  17   8       65.79       79.24     26.71 o 
  -9  17   8      179.54      215.94     20.65 o 
  -7  17   8      426.70      464.41     35.02 o 
  -5  17   8       25.35        7.46     30.66 o 
  -3  17   8       63.09       91.22     17.28 o 
  -1  17   8      207.19      197.94     20.56 o 
   1  17   8       26.02        4.21     18.54 o 
   3  17   8        0.03        5.57     20.43 o 
   5  17   8       14.44       -0.68     44.91 o 
   7  17   8      159.94       92.13     32.62 o 
   9  17   8       79.18       89.75     37.44 o 
  11  17   8       99.97       66.35     57.09 o 
 -12  18   8        1.23      -13.52     22.64 o 
 -10  18   8       53.01       51.40     25.39 o 
  -8  18   8       35.46       30.65     34.46 o 
  -6  18   8      204.26      276.71     29.52 o 
  -4  18   8       55.43       83.43     21.76 o 
  -2  18   8        1.68      -17.39     17.39 o 
   0  18   8       29.84       63.09     24.26 o 
   2  18   8      391.20      361.51     38.62 o 
   4  18   8      677.15      700.12     56.02 o 
   6  18   8       72.72       57.71     24.86 o 
   8  18   8       40.48       50.74     27.24 o 
  -7  19   8        3.73       32.63     19.43 o 
  -5  19   8      876.29      921.50     44.15 o 
  -3  19   8      127.39       84.97     23.19 o 
  -1  19   8        1.14        6.85     20.77 o 
   1  19   8        6.79       14.45     22.66 o 
   3  19   8       68.94       74.74     26.58 o 
 -31   1   9      209.58      178.34     55.67 o 
 -29   1   9      106.77       50.63     27.05 o 
 -27   1   9      381.66      429.06     34.08 o 
 -25   1   9      180.06      166.39     37.63 o 
 -23   1   9     1675.15     1720.39     46.85 o 
 -21   1   9        1.29       13.16     15.97 o 
 -19   1   9      522.38      514.27     25.01 o 
 -17   1   9      873.06      886.23     31.29 o 
 -15   1   9      252.27      274.39     14.94 o 
 -13   1   9      630.97      538.33     13.42 o 
 -11   1   9     1641.93     1549.76     24.99 o 
  -9   1   9     1197.60     1183.41     21.08 o 
  -7   1   9     9720.75     9476.56    125.56 o 
  -5   1   9     4108.14     3916.76     59.87 o 
  -3   1   9     1739.82     1665.09     23.56 o 
  -1   1   9     1709.02     1694.05     26.80 o 
   1   1   9      613.38      546.19     10.31 o 
   3   1   9     1277.25     1197.87     18.97 o 
   5   1   9       94.37       90.04      7.85 o 
   7   1   9     3129.01     2898.94     48.58 o 
   9   1   9      454.51      520.25     19.52 o 
  11   1   9     2627.48     2533.54     52.97 o 
  13   1   9      137.14      161.28     14.78 o 
  15   1   9     2195.78     2211.74     39.59 o 
  17   1   9       12.10       18.50      8.43 o 
  19   1   9       22.15        5.07      9.38 o 
  21   1   9      514.86      481.00     19.78 o 
  23   1   9       58.36       58.66     17.19 o 
  25   1   9      328.01      294.81     22.91 o 
  27   1   9      367.28      263.77     33.30 o 
 -30   2   9       21.08      -21.56     21.56 o 
 -28   2   9      155.77      200.45     28.54 o 
 -26   2   9       86.61      105.67     62.01 o 
 -24   2   9      388.12      350.96     19.97 o 
 -22   2   9     1129.25     1134.75     31.04 o 
 -20   2   9      137.21      179.01     27.08 o 
 -18   2   9        7.73        3.14      7.95 o 
 -16   2   9       59.53       59.59      8.31 o 
 -14   2   9      684.75      617.15     14.92 o 
 -12   2   9      128.00      130.27      9.17 o 
 -10   2   9      393.85      327.42      8.63 o 
  -8   2   9     1550.51     1669.13     26.53 o 
  -6   2   9      765.78      699.27     15.00 o 
  -4   2   9     1274.60     1339.56     20.69 o 
  -2   2   9     3365.37     3132.83     38.35 o 
   0   2   9     3919.62     3682.94     44.05 o 
   2   2   9      171.89      209.37      5.58 o 
   4   2   9      478.49      535.02     23.16 o 
   6   2   9      656.83      567.17     18.52 o 
   8   2   9        4.69        3.50      6.56 o 
  10   2   9     2457.06     2380.43     55.14 o 
  12   2   9        3.31       28.75      8.79 o 
  14   2   9       86.01       72.46      7.58 o 
  16   2   9     1117.34     1089.16     23.77 o 
  18   2   9      335.89      320.71     15.77 o 
  20   2   9      235.55      280.09     16.26 o 
  22   2   9      520.73      515.26     28.24 o 
  24   2   9       14.66       -8.88     27.65 o 
  26   2   9      307.26      396.13     36.50 o 
 -31   3   9        4.58      -22.31     33.06 o 
 -29   3   9      124.18      149.39     25.31 o 
 -27   3   9      134.10      130.96     30.16 o 
 -25   3   9      615.51      639.50     69.95 o 
 -23   3   9      144.82      155.39     19.02 o 
 -21   3   9      357.30      369.92     23.63 o 
 -19   3   9      720.61      727.19     41.14 o 
 -17   3   9      693.88      687.27     32.07 o 
 -15   3   9       44.59       28.62      6.12 o 
 -13   3   9     2992.35     2825.05     50.71 o 
 -11   3   9     1468.70     1329.81     35.65 o 
  -9   3   9      255.70      249.72      7.92 o 
  -7   3   9      636.55      595.32     19.65 o 
  -5   3   9     2752.62     2567.02     50.50 o 
  -3   3   9     3815.72     3580.81     45.35 o 
  -1   3   9     1870.27     1698.44     22.80 o 
   1   3   9     5492.87     5384.88     63.65 o 
   3   3   9     1493.65     1373.79     20.30 o 
   5   3   9      202.75      164.06      5.39 o 
   7   3   9     3663.28     3617.14     49.96 o 
   9   3   9     1368.83     1405.39     38.38 o 
  11   3   9      166.18      152.55      8.30 o 
  13   3   9      451.17      457.22     12.84 o 
  15   3   9      372.44      427.06     15.63 o 
  17   3   9        8.53      -10.80     10.80 o 
  19   3   9      387.31      439.23     17.42 o 
  21   3   9       14.74       25.43     23.22 o 
  23   3   9      112.65      142.00     30.00 o 
  25   3   9      232.73      258.39     29.41 o 
  27   3   9       88.13       46.31     44.60 o 
 -30   4   9       20.90       -1.65     26.59 o 
 -28   4   9      138.27      147.87     20.59 o 
 -26   4   9      531.21      522.58     67.19 o 
 -24   4   9       42.76       32.03     14.73 o 
 -22   4   9       96.92       82.67     23.54 o 
 -20   4   9        6.10       13.75      6.36 o 
 -18   4   9        8.42       21.06      7.68 o 
 -16   4   9      675.51      690.18     35.49 o 
 -14   4   9     2662.84     2824.05     47.98 o 
 -12   4   9      769.81      787.31     15.52 o 
 -10   4   9      378.54      330.82     12.71 o 
  -8   4   9     3459.72     3717.32     51.71 o 
  -6   4   9      512.19      487.59     16.54 o 
  -4   4   9      125.11      123.41      8.73 o 
  -2   4   9      137.70      136.64     10.81 o 
   0   4   9       36.08       21.74      9.51 o 
   2   4   9      376.08      424.55     12.46 o 
   4   4   9     5034.74     4964.70     64.33 o 
   6   4   9     2580.08     2512.37     35.59 o 
   8   4   9     2103.46     2055.08     32.20 o 
  10   4   9     2031.50     1937.66     32.64 o 
  12   4   9      129.85      148.07     23.63 o 
  14   4   9       27.34       37.23      7.05 o 
  16   4   9     1357.54     1357.15     35.72 o 
  18   4   9     1701.26     1730.54     46.53 o 
  20   4   9      102.51      122.90     50.68 o 
  22   4   9      307.85      286.98     51.22 o 
  24   4   9       72.04       67.42     31.95 o 
  26   4   9      161.23      151.60     27.91 o 
 -29   5   9       10.37      -14.19     25.36 o 
 -27   5   9       26.24      -22.23     22.23 o 
 -25   5   9        1.98        6.73     25.70 o 
 -23   5   9      112.52      157.20     33.67 o 
 -21   5   9      340.08      329.01     45.44 o 
 -19   5   9        0.68      -13.05     16.23 o 
 -17   5   9     1408.11     1339.93     30.45 o 
 -15   5   9       23.27       31.85      6.68 o 
 -13   5   9      570.24      480.21     14.68 o 
 -11   5   9     1916.20     1782.95     30.43 o 
  -9   5   9      123.70      153.99      6.41 o 
  -7   5   9       99.05      123.36      6.97 o 
  -5   5   9      270.73      246.91     21.59 o 
  -3   5   9      945.14      931.48     20.45 o 
  -1   5   9     3443.92     3231.88     54.70 o 
   1   5   9    10154.28     9774.32    286.56 o 
   3   5   9     6027.40     5917.08    103.63 o 
   5   5   9      183.70      168.44      5.47 o 
   7   5   9     1005.38     1100.36     20.75 o 
   9   5   9      428.02      444.82     25.89 o 
  11   5   9        1.81        1.84      5.40 o 
  13   5   9      242.33      190.61     19.71 o 
  15   5   9      315.97      350.32     20.03 o 
  17   5   9      270.73      282.68     16.79 o 
  19   5   9      900.06      895.57     53.29 o 
  21   5   9      272.76      336.27     26.32 o 
  23   5   9        1.88      -15.55     19.11 o 
  25   5   9       15.73       60.77     24.33 o 
 -30   6   9      224.54      211.00     37.03 o 
 -28   6   9      506.82      511.59     34.39 o 
 -26   6   9      125.09      125.92     27.75 o 
 -24   6   9       28.50       19.66     21.03 o 
 -22   6   9     1813.21     2046.39     57.65 o 
 -20   6   9     1532.17     1560.58     72.49 o 
 -18   6   9      262.76      273.20     31.67 o 
 -16   6   9     1403.75     1352.32     42.21 o 
 -14   6   9        2.20       16.06      5.63 o 
 -12   6   9       58.74       53.64      6.51 o 
 -10   6   9        6.69       11.49      7.50 o 
  -8   6   9      749.54      691.36     29.72 o 
  -6   6   9      216.63      235.38     22.16 o 
  -4   6   9     1998.51     1997.38     38.78 o 
  -2   6   9     1289.57     1258.37     25.75 o 
   0   6   9      159.00      194.57     10.83 o 
   2   6   9     1450.93     1591.76     36.23 o 
   4   6   9      123.78       45.40     27.62 o 
   6   6   9      761.07      712.30     33.42 o 
   8   6   9        2.98        4.27      5.96 o 
  10   6   9     7349.40     7075.24    113.10 o 
  12   6   9      856.33     1007.26     29.39 o 
  14   6   9      646.62      694.29     54.54 o 
  16   6   9     1238.18     1264.87     38.50 o 
  18   6   9       87.00       78.93     13.13 o 
  20   6   9      117.61      141.39     26.07 o 
  22   6   9     1210.03     1236.11     47.58 o 
  24   6   9     1470.94     1583.43    111.91 o 
  26   6   9      102.76       43.43     37.66 o 
 -29   7   9       16.29      -42.74     42.74 o 
 -27   7   9        9.22       16.30     20.73 o 
 -25   7   9        5.43       14.85     15.87 o 
 -23   7   9       70.49       85.99     16.03 o 
 -21   7   9      231.54      246.74     41.86 o 
 -19   7   9      134.22      148.64     16.39 o 
 -17   7   9      109.18      112.60     16.26 o 
 -15   7   9        1.64       -1.67     51.44 o 
 -13   7   9       86.43       90.49      6.35 o 
 -11   7   9      479.40      397.69     11.96 o 
  -9   7   9       57.92       64.77      8.63 o 
  -7   7   9      503.41      389.65     14.47 o 
  -5   7   9        0.02       18.91     13.81 o 
  -3   7   9       61.64       57.41      9.26 o 
  -1   7   9      255.06      296.90     10.92 o 
   1   7   9      204.19      212.65     13.68 o 
   3   7   9      857.08      840.12     47.58 o 
   5   7   9      128.31      126.43     18.39 o 
   7   7   9      720.68      700.11     25.70 o 
   9   7   9      277.39      263.25     15.44 o 
  11   7   9      118.06      101.18     14.60 o 
  13   7   9     1909.34     1919.20     44.20 o 
  15   7   9      411.21      368.12     35.18 o 
  17   7   9      188.26      170.61     17.54 o 
  19   7   9        9.10       -8.06     18.15 o 
  21   7   9       49.18       53.50     17.23 o 
  23   7   9       67.90       35.29     43.94 o 
  25   7   9       88.59      132.07     38.72 o 
 -28   8   9      347.94      266.77     64.90 o 
 -26   8   9     1123.89     1056.74     74.41 o 
 -24   8   9      321.97      359.69     24.59 o 
 -22   8   9     1264.64     1337.14     46.38 o 
 -20   8   9       70.78       68.60     14.04 o 
 -18   8   9       38.64       14.96     11.28 o 
 -16   8   9      455.09      467.41     19.23 o 
 -14   8   9     2149.95     2345.88     50.66 o 
 -12   8   9       80.17      144.43     20.15 o 
 -10   8   9       86.26      132.31      7.44 o 
  -8   8   9       91.18       47.82      5.96 o 
  -6   8   9       89.07       64.25     26.61 o 
  -4   8   9        0.82      -10.74     10.84 o 
  -2   8   9      313.03      282.02     12.79 o 
   0   8   9      751.41      725.22     26.58 o 
   2   8   9     4334.60     4296.10     81.94 o 
   4   8   9      802.76      738.24     85.33 o 
   6   8   9      108.79       88.44     20.46 o 
   8   8   9      212.29      191.22     14.22 o 
  10   8   9       18.91       35.51     11.96 o 
  12   8   9     3803.21     3642.01    189.27 o 
  14   8   9      234.17      229.32     14.70 o 
  16   8   9     3002.01     3148.55     75.33 o 
  18   8   9      508.04      552.85     30.38 o 
  20   8   9      567.50      621.84     43.72 o 
  22   8   9       68.65       50.24     27.24 o 
  24   8   9     1439.81     1405.27     68.45 o 
 -27   9   9        0.81        3.41     21.13 o 
 -25   9   9       89.33      120.41     51.22 o 
 -23   9   9      118.88      122.30     20.47 o 
 -21   9   9      198.31      241.98     31.67 o 
 -19   9   9      540.01      599.08     32.73 o 
 -17   9   9      290.39      299.68     34.40 o 
 -15   9   9        7.83      -11.57     14.78 o 
 -13   9   9       61.86       58.28     10.57 o 
 -11   9   9     1812.61     1898.79     82.38 o 
  -9   9   9      732.54      667.29     17.32 o 
  -7   9   9      963.08      972.48     25.06 o 
  -5   9   9      445.96      356.10     12.90 o 
  -3   9   9      300.60      301.20     20.68 o 
  -1   9   9       20.50       22.72      7.86 o 
   1   9   9     6257.17     6357.92    117.20 o 
   3   9   9     1723.11     1735.63     39.38 o 
   5   9   9      160.32      162.64     22.56 o 
   7   9   9       48.88       62.09     16.85 o 
   9   9   9      273.99      266.23     16.30 o 
  11   9   9      447.05      380.68     20.99 o 
  13   9   9      394.13      365.55     18.35 o 
  15   9   9      207.25      200.46     17.65 o 
  17   9   9        4.62       -9.18     15.84 o 
  19   9   9        8.98       27.53     20.60 o 
  21   9   9       57.17       38.20     25.20 o 
  23   9   9      466.18      452.41     43.93 o 
 -26  10   9       99.81       50.56     59.35 o 
 -24  10   9      109.43      125.97     23.29 o 
 -22  10   9       76.93      115.02     18.23 o 
 -20  10   9       82.01       84.21     23.07 o 
 -18  10   9      302.46      282.95     32.07 o 
 -16  10   9     1042.51     1107.32     74.79 o 
 -14  10   9      237.40      238.64     14.89 o 
 -12  10   9       25.54       24.60     14.12 o 
 -10  10   9      109.34      102.60     19.46 o 
  -8  10   9      595.33      568.55     38.95 o 
  -6  10   9        3.03       23.99      7.83 o 
  -4  10   9       57.73      126.44      8.93 o 
  -2  10   9      281.21      231.21     19.65 o 
   0  10   9       14.45       -1.72     13.49 o 
   2  10   9      946.52      957.45     26.30 o 
   4  10   9      748.44      621.21     22.11 o 
   6  10   9     1159.79     1190.00     31.53 o 
   8  10   9        0.41      -14.84     14.84 o 
  10  10   9      151.62      173.58     20.12 o 
  12  10   9      118.04      160.37     16.97 o 
  14  10   9      206.24      220.71     32.92 o 
  16  10   9      157.41      266.23     24.90 o 
  18  10   9     2220.55     2327.54     77.73 o 
  20  10   9      115.58      104.50     25.42 o 
  22  10   9      291.60      242.80     25.63 o 
 -25  11   9      276.65      261.97     37.69 o 
 -23  11   9       49.14       39.78     40.33 o 
 -21  11   9       50.53       61.18     14.64 o 
 -19  11   9        9.97       20.11     16.76 o 
 -17  11   9      612.42      535.68     34.71 o 
 -15  11   9      461.72      432.11     37.85 o 
 -13  11   9     3103.07     3210.10     77.62 o 
 -11  11   9      911.27     1043.94     38.63 o 
  -9  11   9        0.41       -7.47     20.02 o 
  -7  11   9      319.11      275.34     18.54 o 
  -5  11   9     4005.60     3953.52     96.13 o 
  -3  11   9     2826.05     2928.65     89.50 o 
  -1  11   9       32.97      -16.97     16.97 o 
   1  11   9     2386.06     2364.71     54.09 o 
   3  11   9      297.89      329.63     38.41 o 
   5  11   9       54.64       58.46     37.00 o 
   7  11   9     1383.13     1471.84     38.30 o 
   9  11   9     1416.65     1504.58     44.41 o 
  11  11   9      426.05      452.32     23.63 o 
  13  11   9      157.59      213.60     29.03 o 
  15  11   9       56.04       56.45     16.20 o 
  17  11   9       28.94       27.15     23.49 o 
  19  11   9      127.54      162.31     27.55 o 
  21  11   9      504.19      553.29    128.61 o 
 -24  12   9        1.15        9.78     28.38 o 
 -22  12   9      188.30      182.65     53.48 o 
 -20  12   9       29.86       37.02     16.87 o 
 -18  12   9        0.87        5.05     13.96 o 
 -16  12   9      167.40      173.81     14.34 o 
 -14  12   9        1.36       -9.29     12.52 o 
 -12  12   9      148.14      161.47     13.99 o 
 -10  12   9      325.26      327.90     41.58 o 
  -8  12   9       67.91       33.46     13.77 o 
  -6  12   9      245.15      246.90     17.73 o 
  -4  12   9     1354.19     1423.20     38.85 o 
  -2  12   9      869.21      921.15     28.21 o 
   0  12   9      490.24      495.74     23.79 o 
   2  12   9     2927.07     2792.57     68.80 o 
   4  12   9        0.39      -15.26     15.26 o 
   6  12   9       97.91       95.93     44.78 o 
   8  12   9      123.56      136.14     28.03 o 
  10  12   9      798.87      864.56     45.16 o 
  12  12   9        3.52      -13.60     13.60 o 
  14  12   9      463.61      611.65     55.39 o 
  16  12   9       32.58       44.67     21.64 o 
  18  12   9       43.16       26.20     29.50 o 
  20  12   9       57.57       57.00     30.37 o 
 -23  13   9     1063.02      748.59     71.74 o 
 -21  13   9      170.47      197.48     21.89 o 
 -19  13   9       24.22       44.82     17.42 o 
 -17  13   9      878.11      832.01     31.95 o 
 -15  13   9      171.85      162.43     24.07 o 
 -13  13   9       36.26       46.29     22.06 o 
 -11  13   9      690.11      671.00     33.61 o 
  -9  13   9     1230.82     1174.20    151.27 o 
  -7  13   9     1070.15     1127.13     47.51 o 
  -5  13   9     4649.83     4765.18    159.90 o 
  -3  13   9      845.26      967.11     31.68 o 
  -1  13   9      220.56      238.50     22.94 o 
   1  13   9     2220.44     2210.31     62.17 o 
   3  13   9      523.12      556.35     39.48 o 
   5  13   9       19.93        5.82     11.33 o 
   7  13   9      291.66      290.35     16.91 o 
   9  13   9      433.71      465.28     25.66 o 
  11  13   9      191.54      216.42     35.68 o 
  13  13   9      121.23       54.57     23.85 o 
  15  13   9      557.14      567.45     48.42 o 
  17  13   9        1.26      -16.12     45.13 o 
  19  13   9       22.34       28.85     24.80 o 
 -22  14   9       47.75       44.06     38.91 o 
 -20  14   9      110.83      102.04     29.41 o 
 -18  14   9      189.47      186.43     26.85 o 
 -16  14   9      345.41      389.25     36.03 o 
 -14  14   9      177.16      148.33     24.51 o 
 -12  14   9      289.29      375.65     31.93 o 
 -10  14   9      686.13      702.17     44.63 o 
  -8  14   9     1237.76     1246.08     45.35 o 
  -6  14   9      233.30      232.32     20.72 o 
  -4  14   9      438.43      449.40     49.84 o 
  -2  14   9       10.40       10.03     14.01 o 
   0  14   9        0.65       11.73     19.11 o 
   2  14   9       71.46       78.56     15.06 o 
   4  14   9       86.02       85.46     24.60 o 
   6  14   9       56.50       59.56     15.72 o 
   8  14   9      591.25      588.32     34.36 o 
  10  14   9       95.03       96.13     21.41 o 
  12  14   9      168.39      211.02     22.76 o 
  14  14   9       20.26       -4.06     53.35 o 
  16  14   9      214.27      268.31     39.14 o 
 -19  15   9      370.76      289.35     55.42 o 
 -17  15   9      256.08      289.63     41.82 o 
 -15  15   9      557.31      607.32     80.03 o 
 -13  15   9       62.88       32.36     25.96 o 
 -11  15   9     1295.44     1312.19     44.66 o 
  -9  15   9     1096.95     1056.06     65.78 o 
  -7  15   9      249.80      221.39     20.77 o 
  -5  15   9      503.12      490.96     52.03 o 
  -3  15   9      277.06      314.53     21.38 o 
  -1  15   9      146.16      149.34     50.24 o 
   1  15   9     1367.24     1450.70     43.36 o 
   3  15   9      286.38      293.90     27.42 o 
   5  15   9       56.30       52.63     22.35 o 
   7  15   9      845.87      734.78     29.72 o 
   9  15   9      102.60       84.53     21.08 o 
  11  15   9      206.44      281.59     25.82 o 
  13  15   9      160.17      105.45     37.54 o 
  15  15   9      292.62      342.78     70.45 o 
 -18  16   9      266.57      225.20     52.66 o 
 -16  16   9      327.26      398.04    119.51 o 
 -14  16   9        0.64      -36.74     75.85 o 
 -12  16   9      440.54      388.05     28.44 o 
 -10  16   9     1063.15     1084.01     43.64 o 
  -8  16   9      107.42      139.07     25.29 o 
  -6  16   9      137.63      112.53     24.61 o 
  -4  16   9      336.59      336.68     24.73 o 
  -2  16   9      129.19      134.43     40.70 o 
   0  16   9      180.04      212.46     18.87 o 
   2  16   9      283.02      320.56     30.25 o 
   4  16   9        4.19       11.82     14.69 o 
   6  16   9       65.10       65.41     29.41 o 
   8  16   9      201.56      162.59     66.69 o 
  10  16   9      267.52      281.03     55.61 o 
  12  16   9      319.07      307.99     39.79 o 
 -15  17   9      229.61      270.90     51.15 o 
 -13  17   9       22.46       15.90     36.47 o 
 -11  17   9      373.00      321.32     22.74 o 
  -9  17   9      134.75      124.42     22.96 o 
  -7  17   9      132.08      127.77     20.71 o 
  -5  17   9      113.24      104.50     19.85 o 
  -3  17   9      110.15       66.93     28.07 o 
  -1  17   9        7.52       35.69     26.14 o 
   1  17   9       69.77       20.32     23.64 o 
   3  17   9      295.36      316.32     33.04 o 
   5  17   9      297.39      347.61     41.55 o 
   7  17   9      704.03      649.68     45.54 o 
   9  17   9      132.79      115.75     27.72 o 
  11  17   9      207.73      150.98     31.52 o 
 -10  18   9       32.88       58.29     20.41 o 
  -8  18   9      547.41      584.67     67.25 o 
  -6  18   9        2.65       43.81     21.80 o 
  -4  18   9      399.68      393.04     30.99 o 
  -2  18   9       75.86       97.09     28.70 o 
   0  18   9      154.21      145.42     34.27 o 
   2  18   9        1.15      -21.10     21.10 o 
   4  18   9        1.09       -8.30     22.16 o 
   6  18   9      123.63      111.39     26.38 o 
  -3  19   9        8.42       11.93     47.14 o 
 -30   0  10      345.94      304.04     62.01 o 
 -28   0  10      434.48      403.71     40.30 o 
 -26   0  10      229.06      274.22     31.51 o 
 -24   0  10        0.40      -15.57     15.57 o 
 -22   0  10     4057.47     4467.81    130.62 o 
 -20   0  10      969.11      976.01     34.46 o 
 -18   0  10       30.76       45.07     14.44 o 
 -16   0  10      567.85      567.66     20.27 o 
 -14   0  10       22.37       10.61      8.79 o 
 -12   0  10     4008.50     4027.13     79.46 o 
 -10   0  10     7058.89     6814.50    132.37 o 
  -8   0  10    53240.24    54625.37   1417.01 o 
  -6   0  10     6401.57     5713.15    124.97 o 
  -4   0  10     4597.97     4394.44     86.37 o 
  -2   0  10     5551.29     5410.49     92.14 o 
   0   0  10      263.78      232.05      9.92 o 
   2   0  10      486.08      342.77     12.05 o 
   4   0  10     2179.23     1874.19     39.04 o 
   6   0  10     1215.71     1054.22     22.78 o 
   8   0  10      881.94      938.79     21.47 o 
  10   0  10    15654.41    14928.95    244.91 o 
  12   0  10       63.65       65.09     11.74 o 
  14   0  10       25.52        6.28      9.41 o 
  16   0  10      967.27     1001.24     31.70 o 
  18   0  10      327.30      295.38     18.96 o 
  20   0  10      121.98      121.51     24.86 o 
  22   0  10      158.73      171.04     25.55 o 
  24   0  10        2.61       26.86     20.02 o 
  26   0  10      914.00      961.95     59.06 o 
 -31   1  10      176.24      173.89     46.92 o 
 -29   1  10       47.01       47.20     30.06 o 
 -27   1  10        0.02       17.49     17.18 o 
 -25   1  10      581.43      559.61     22.77 o 
 -23   1  10      452.96      462.98     21.03 o 
 -21   1  10       16.14       29.56     11.61 o 
 -19   1  10       73.87       73.30     12.62 o 
 -17   1  10      501.55      475.90     14.61 o 
 -15   1  10      505.29      493.98     14.13 o 
 -13   1  10      385.71      362.86     11.69 o 
 -11   1  10        0.89        0.53      6.19 o 
  -9   1  10      820.75      786.43     18.30 o 
  -7   1  10      924.72     1000.45     20.17 o 
  -5   1  10     1578.65     1535.35     28.21 o 
  -3   1  10     5543.53     5503.96    139.47 o 
  -1   1  10      139.21      115.52      4.94 o 
   1   1  10      138.91      102.95      5.57 o 
   3   1  10      608.56      615.00     12.22 o 
   5   1  10       81.45       85.03      5.06 o 
   7   1  10       19.55        6.50      5.01 o 
   9   1  10      263.31      347.20     18.61 o 
  11   1  10     2868.94     2869.30     61.73 o 
  13   1  10       60.61       59.60     17.89 o 
  15   1  10      903.86      802.03     19.18 o 
  17   1  10      890.43      893.71     18.98 o 
  19   1  10      282.85      313.35     20.46 o 
  21   1  10      433.46      409.04     58.37 o 
  23   1  10       15.05       43.96     16.87 o 
  25   1  10       11.73       18.55     17.67 o 
 -30   2  10      425.99      388.77     54.36 o 
 -28   2  10       63.18       90.60     23.13 o 
 -26   2  10      431.30      447.59     28.45 o 
 -24   2  10      684.20      724.87     27.74 o 
 -22   2  10      409.54      449.07     16.89 o 
 -20   2  10      551.50      535.91     22.03 o 
 -18   2  10       67.09       87.64      9.76 o 
 -16   2  10     5705.46     5621.85     88.95 o 
 -14   2  10     3312.78     3457.54     58.22 o 
 -12   2  10      931.73      854.26     17.54 o 
 -10   2  10     2614.71     2488.11     37.72 o 
  -8   2  10     2447.40     2419.27     36.11 o 
  -6   2  10     1608.73     1593.88     28.99 o 
  -4   2  10     4119.36     3916.32     52.66 o 
  -2   2  10    17172.55    16191.31    189.36 o 
   0   2  10     6845.01     6648.84     83.63 o 
   2   2  10     3823.13     3714.45     62.61 o 
   4   2  10     4669.60     4302.19     63.86 o 
   6   2  10      114.50       92.27      6.28 o 
   8   2  10     1994.74     1876.04     25.93 o 
  10   2  10     1253.96     1159.32     32.42 o 
  12   2  10     2528.91     2566.71     38.57 o 
  14   2  10       15.95        4.80      6.47 o 
  16   2  10     1307.09     1339.67     29.48 o 
  18   2  10       36.69       74.82     13.53 o 
  20   2  10      435.82      452.48     20.90 o 
  22   2  10      229.14      200.47     17.21 o 
  24   2  10      381.44      396.32     31.32 o 
  26   2  10      171.52      117.47     35.55 o 
 -31   3  10       10.99       -9.35     38.16 o 
 -29   3  10        0.05       70.86     26.99 o 
 -27   3  10      245.52      234.12     48.17 o 
 -25   3  10     1996.74     2092.56     62.32 o 
 -23   3  10       30.10       23.71     15.65 o 
 -21   3  10      114.00      102.23     12.75 o 
 -19   3  10       82.64       44.65      8.88 o 
 -17   3  10        4.03       -1.89      8.92 o 
 -15   3  10      138.17      135.54     19.58 o 
 -13   3  10      124.03      109.97      7.31 o 
 -11   3  10       29.97       31.61      7.59 o 
  -9   3  10      793.93      788.68     17.57 o 
  -7   3  10      870.45      971.25     32.70 o 
  -5   3  10      481.93      421.61     22.38 o 
  -3   3  10      563.60      525.32     10.39 o 
  -1   3  10       79.85      106.22      3.96 o 
   1   3  10      542.20      453.01      9.23 o 
   3   3  10     3928.43     4251.83     70.27 o 
   5   3  10      180.04      196.13      6.46 o 
   7   3  10     3125.76     3148.06     57.62 o 
   9   3  10      539.52      468.15     13.26 o 
  11   3  10        3.33       11.25      7.88 o 
  13   3  10      561.36      575.11     16.42 o 
  15   3  10     1287.09     1335.02     31.81 o 
  17   3  10      120.63      148.48     14.31 o 
  19   3  10      544.95      554.00     20.45 o 
  21   3  10      901.87      876.90     33.45 o 
  23   3  10       81.00       45.88     26.59 o 
  25   3  10      490.14      520.28     56.55 o 
 -30   4  10        3.99       50.13     24.27 o 
 -28   4  10      106.48       54.53     33.61 o 
 -26   4  10        7.44        9.38     16.04 o 
 -24   4  10        5.53      -11.73     13.75 o 
 -22   4  10      619.24      632.52     25.01 o 
 -20   4  10        1.16        6.15     12.39 o 
 -18   4  10        2.22        0.83      7.92 o 
 -16   4  10     1379.65     1330.53     29.05 o 
 -14   4  10     2165.68     2164.75     38.71 o 
 -12   4  10       13.69       21.40      6.91 o 
 -10   4  10      546.48      491.42     23.57 o 
  -8   4  10     1604.72     1428.96     31.20 o 
  -6   4  10      203.08      177.30      4.73 o 
  -4   4  10     1706.55     1583.90     32.94 o 
  -2   4  10      278.92      214.00      9.28 o 
   0   4  10     1725.83     1668.71     31.84 o 
   2   4  10     6960.83     6947.53     87.08 o 
   4   4  10    10618.15    10107.33    138.56 o 
   6   4  10     3448.57     3712.08     46.37 o 
   8   4  10       51.18       54.21      6.91 o 
  10   4  10      425.37      444.35     12.43 o 
  12   4  10       41.54       36.48     11.24 o 
  14   4  10      178.74      188.97     32.61 o 
  16   4  10     1582.88     1641.11     44.68 o 
  18   4  10     1037.82     1089.29    101.74 o 
  20   4  10      214.22      212.28     81.66 o 
  22   4  10      312.03      306.56     27.44 o 
  24   4  10      731.55      823.66     67.91 o 
 -29   5  10       30.16       23.32     22.26 o 
 -27   5  10      121.84      164.50     28.69 o 
 -25   5  10       69.15       64.91     16.55 o 
 -23   5  10      443.17      466.08     42.93 o 
 -21   5  10       16.32       22.31     16.95 o 
 -19   5  10     1751.49     1816.97     66.34 o 
 -17   5  10       56.18       61.70      9.00 o 
 -15   5  10       50.99       53.02      7.55 o 
 -13   5  10      110.76       77.32      8.85 o 
 -11   5  10       12.01       45.92     11.55 o 
  -9   5  10      244.61      205.58     10.12 o 
  -7   5  10     1600.37     1699.75     27.65 o 
  -5   5  10       51.40       46.67      9.70 o 
  -3   5  10      146.66      178.40     18.20 o 
  -1   5  10        4.81       27.13     20.18 o 
   1   5  10       91.21      138.84     27.43 o 
   3   5  10     2104.92     2025.08     38.44 o 
   5   5  10      174.39      139.22     11.80 o 
   7   5  10     1122.44     1053.72     38.26 o 
   9   5  10     3088.38     3115.77     62.46 o 
  11   5  10       31.87       32.13     16.35 o 
  13   5  10      290.56      363.98     35.05 o 
  15   5  10      880.08      866.08     78.52 o 
  17   5  10      291.09      323.10     26.20 o 
  19   5  10      756.95      813.01     33.01 o 
  21   5  10      296.68      346.18     40.08 o 
  23   5  10        1.26       33.98     48.61 o 
  25   5  10      623.39      612.66     71.93 o 
 -28   6  10      482.49      494.60     80.59 o 
 -26   6  10       65.70       71.67     16.58 o 
 -24   6  10       74.89       82.30     20.26 o 
 -22   6  10       57.68       72.09     26.93 o 
 -20   6  10      101.93      106.51     17.95 o 
 -18   6  10      312.40      277.00     21.62 o 
 -16   6  10      601.38      624.41     26.71 o 
 -14   6  10       65.26       43.19      7.58 o 
 -12   6  10       14.44       16.21     15.00 o 
 -10   6  10      283.33      242.10     12.05 o 
  -8   6  10      109.99       41.88      9.13 o 
  -6   6  10      768.77      740.78     23.45 o 
  -4   6  10       74.54       59.17      7.82 o 
  -2   6  10      822.44      758.09     35.90 o 
   0   6  10      760.21      696.24     20.66 o 
   2   6  10      420.48      369.38     12.93 o 
   4   6  10      139.41      146.24     10.49 o 
   6   6  10      950.12      994.27     24.18 o 
   8   6  10        0.68        2.23     21.72 o 
  10   6  10     2348.65     2529.83     75.13 o 
  12   6  10     1500.64     1361.95     35.52 o 
  14   6  10      280.81      232.25     19.18 o 
  16   6  10       25.17       48.30     42.96 o 
  18   6  10      238.90      249.67     22.05 o 
  20   6  10       23.81        2.68     23.34 o 
  22   6  10      272.40      261.15     30.32 o 
  24   6  10      392.06      492.21     48.49 o 
 -29   7  10        9.29       36.02     21.62 o 
 -27   7  10       48.33       55.45     26.80 o 
 -25   7  10     1088.06     1120.31     40.94 o 
 -23   7  10      128.74      135.90     20.47 o 
 -21   7  10       83.74       95.62     43.31 o 
 -19   7  10       50.71       55.18     14.10 o 
 -17   7  10     3095.84     3220.14    117.25 o 
 -15   7  10      475.92      587.03     20.21 o 
 -13   7  10     1006.87     1022.20     27.99 o 
 -11   7  10      401.07      532.41     13.89 o 
  -9   7  10       37.67       33.51      4.05 o 
  -7   7  10      318.16      200.67     35.96 o 
  -5   7  10      129.99      202.87      9.61 o 
  -3   7  10      576.87      562.49     27.74 o 
  -1   7  10     1420.43     1535.47     41.21 o 
   1   7  10      260.34      209.41     11.67 o 
   3   7  10       68.19       69.01     19.99 o 
   5   7  10      204.26      186.36     51.47 o 
   7   7  10       74.63       51.29     12.17 o 
   9   7  10      140.34      139.48     16.49 o 
  11   7  10        0.33       -0.87     26.55 o 
  13   7  10     1289.13     1360.90     39.52 o 
  15   7  10     1342.68     1325.01     37.54 o 
  17   7  10      401.75      439.79     25.13 o 
  19   7  10      210.34      164.63     41.27 o 
  21   7  10       63.93      122.81     18.57 o 
  23   7  10        1.55       -3.27     20.76 o 
 -28   8  10       19.92       24.00     19.41 o 
 -26   8  10       53.00       66.70     17.54 o 
 -24   8  10       18.42       19.07     14.84 o 
 -22   8  10      233.03      264.60     63.55 o 
 -20   8  10      111.96      149.79     16.03 o 
 -18   8  10       36.58       42.20     12.80 o 
 -16   8  10      909.22      969.07     34.52 o 
 -14   8  10       77.04       35.78     26.64 o 
 -12   8  10       14.18       19.41      7.57 o 
 -10   8  10      172.54      128.98      6.54 o 
  -8   8  10     1266.90     1195.89     34.46 o 
  -6   8  10       11.30       -5.68      7.09 o 
  -4   8  10       28.05       21.61      8.29 o 
  -2   8  10       12.10       38.45     10.75 o 
   0   8  10     1664.12     1609.35     54.26 o 
   2   8  10      113.10       90.70     18.01 o 
   4   8  10     1409.06     1436.63     50.68 o 
   6   8  10      522.51      515.72     19.94 o 
   8   8  10      255.77      283.28     20.21 o 
  10   8  10        9.03       32.29     19.96 o 
  12   8  10     1012.47      945.22     30.69 o 
  14   8  10       32.58       11.90     18.20 o 
  16   8  10      335.37      380.60     25.13 o 
  18   8  10       47.11       25.84     16.10 o 
  20   8  10       78.41       68.51     16.11 o 
  22   8  10       44.05       99.26     26.07 o 
 -27   9  10        4.84       10.02     21.33 o 
 -25   9  10      106.23      109.00     22.06 o 
 -23   9  10       25.98       46.12     34.58 o 
 -21   9  10      397.74      410.12     21.56 o 
 -19   9  10     1072.91     1181.46     38.54 o 
 -17   9  10     1130.05     1274.34     38.19 o 
 -15   9  10      145.72      138.65     12.48 o 
 -13   9  10      504.17      464.71     28.65 o 
 -11   9  10      804.70      782.34     49.71 o 
  -9   9  10      477.58      466.78     19.71 o 
  -7   9  10        2.01        2.92      7.24 o 
  -5   9  10        9.51       24.95     14.72 o 
  -3   9  10       53.88       21.62     17.92 o 
  -1   9  10       62.74       30.61      8.73 o 
   1   9  10     2768.25     2949.66     51.86 o 
   3   9  10      904.99      872.55     29.01 o 
   5   9  10      155.82      164.82     13.63 o 
   7   9  10      706.48      687.86     54.51 o 
   9   9  10      128.31      106.96     18.42 o 
  11   9  10        8.13       -2.01     11.54 o 
  13   9  10      135.21      123.64     18.77 o 
  15   9  10      300.42      284.09     21.72 o 
  17   9  10      415.07      435.14     23.77 o 
  19   9  10      312.35      298.74     30.41 o 
  21   9  10      684.16      712.67     50.12 o 
 -26  10  10        9.88      -17.42     24.44 o 
 -24  10  10       88.32       59.34     16.52 o 
 -22  10  10       26.94       20.30     16.88 o 
 -20  10  10      239.19      224.02     18.29 o 
 -18  10  10      102.80      111.99     25.33 o 
 -16  10  10       52.01       58.06     11.06 o 
 -14  10  10     1386.36     1472.59     40.14 o 
 -12  10  10       44.96       40.34     16.70 o 
 -10  10  10      543.07      528.62     27.22 o 
  -8  10  10      324.52      337.75     24.35 o 
  -6  10  10       22.43       21.48     15.66 o 
  -4  10  10      885.13      868.10     25.04 o 
  -2  10  10     2438.87     2213.15     43.96 o 
   0  10  10      438.28      487.80     21.09 o 
   2  10  10     6666.24     6831.09    134.73 o 
   4  10  10        0.77        4.76     21.69 o 
   6  10  10     1270.95     1234.29     34.84 o 
   8  10  10        5.06        2.73     11.02 o 
  10  10  10      259.08      246.56     30.57 o 
  12  10  10      339.57      368.18     50.84 o 
  14  10  10       82.49       77.92     15.44 o 
  16  10  10      258.32      354.06     33.61 o 
  18  10  10      197.91      185.57     31.15 o 
  20  10  10       89.45      122.17     39.54 o 
 -25  11  10      121.18       90.40     20.04 o 
 -23  11  10      123.88      135.91     20.11 o 
 -21  11  10      177.55      157.20     19.07 o 
 -19  11  10       31.35       37.74     17.35 o 
 -17  11  10        2.15       -2.27     13.89 o 
 -15  11  10     1239.82     1248.61     44.15 o 
 -13  11  10      252.64      292.04     24.36 o 
 -11  11  10      678.45      781.63     31.21 o 
  -9  11  10      126.12      168.77     30.91 o 
  -7  11  10      484.29      461.99     21.31 o 
  -5  11  10       59.73       47.67      9.47 o 
  -3  11  10      113.63      100.77     11.95 o 
  -1  11  10      504.51      555.67     16.64 o 
   1  11  10      778.24      722.34     24.66 o 
   3  11  10      557.29      588.44     25.60 o 
   5  11  10      169.63      172.89     15.29 o 
   7  11  10      306.12      370.20     46.07 o 
   9  11  10      372.55      400.84     25.89 o 
  11  11  10      203.46      205.37     20.53 o 
  13  11  10        5.76       25.51     14.02 o 
  15  11  10      204.99      231.21     28.50 o 
  17  11  10       22.39        5.75     24.38 o 
  19  11  10        1.12       38.57     81.25 o 
 -24  12  10       39.14       38.29     33.77 o 
 -22  12  10      119.31       97.75     16.92 o 
 -20  12  10      113.53      149.73     36.34 o 
 -18  12  10      186.58      204.57     38.32 o 
 -16  12  10      845.88      842.31     86.93 o 
 -14  12  10      308.10      356.82     28.30 o 
 -12  12  10      108.48      108.04     19.05 o 
 -10  12  10      132.49      106.21     19.61 o 
  -8  12  10     1653.72     1854.26     53.75 o 
  -6  12  10        3.21       -1.46     14.43 o 
  -4  12  10     1992.52     2244.75     83.13 o 
  -2  12  10     2415.06     2406.10     51.06 o 
   0  12  10      436.71      498.32     16.36 o 
   2  12  10       10.99       35.20     39.83 o 
   4  12  10     1447.76     1503.09     44.14 o 
   6  12  10       43.85       33.33     14.40 o 
   8  12  10     1123.81     1156.84     75.23 o 
  10  12  10      488.21      495.73     23.16 o 
  12  12  10     1164.70     1178.48     91.51 o 
  14  12  10        2.20        1.17     23.90 o 
  16  12  10      888.91      908.76     48.01 o 
  18  12  10        0.65      -33.95     41.39 o 
 -23  13  10       32.10       38.91     31.26 o 
 -21  13  10      106.13       68.76     25.55 o 
 -19  13  10        4.98       22.72     30.41 o 
 -17  13  10      469.72      470.58     35.56 o 
 -15  13  10      477.42      466.60    105.07 o 
 -13  13  10       59.50      130.40     30.35 o 
 -11  13  10      221.62      205.14     21.43 o 
  -9  13  10      503.09      528.39     25.15 o 
  -7  13  10     1218.83     1346.89     37.40 o 
  -5  13  10      169.71      191.27     43.03 o 
  -3  13  10       29.07       31.13     24.23 o 
  -1  13  10        1.86       15.59     11.16 o 
   1  13  10       14.50       12.39     18.63 o 
   3  13  10      185.67      219.31     27.46 o 
   5  13  10      103.23       90.06     19.17 o 
   7  13  10       46.58       49.34     21.02 o 
   9  13  10        8.70       42.45     33.64 o 
  11  13  10      141.40      183.89     19.93 o 
  13  13  10       92.41      175.59     31.38 o 
  15  13  10       41.40       43.08     20.85 o 
  17  13  10       88.66       91.46     24.57 o 
 -20  14  10      151.56      100.43     45.69 o 
 -18  14  10        4.50       10.27     27.74 o 
 -16  14  10       99.99      123.91     44.16 o 
 -14  14  10      131.55      120.66     22.18 o 
 -12  14  10      452.93      521.67     65.87 o 
 -10  14  10      901.08      822.21     36.31 o 
  -8  14  10     2151.97     2064.99    125.22 o 
  -6  14  10     1111.29     1184.32     40.77 o 
  -4  14  10      102.15      100.64     16.72 o 
  -2  14  10     1347.68     1288.06     44.25 o 
   0  14  10      181.63      258.59     20.48 o 
   2  14  10     1023.45     1040.34     33.47 o 
   4  14  10      509.15      523.13     32.61 o 
   6  14  10      550.33      550.73     36.59 o 
   8  14  10      132.90      119.70     17.26 o 
  10  14  10     1551.04     1590.88     70.20 o 
  12  14  10        5.48      -24.34     29.58 o 
  14  14  10        0.43       18.11     32.60 o 
  16  14  10      230.58      161.95     60.04 o 
 -19  15  10        0.18      -41.43     52.60 o 
 -17  15  10       77.25       86.18     29.16 o 
 -15  15  10       68.81       68.33     33.06 o 
 -13  15  10       88.26       98.07     26.64 o 
 -11  15  10      223.49      238.30     47.23 o 
  -9  15  10       34.93       25.64     33.64 o 
  -7  15  10      399.27      406.46     23.28 o 
  -5  15  10       23.73       -8.59     47.39 o 
  -3  15  10        9.97       35.99     19.44 o 
  -1  15  10      440.53      427.22     23.88 o 
   1  15  10       37.89       -3.28     16.93 o 
   3  15  10       48.78       37.64     25.48 o 
   5  15  10       37.28       34.23     18.35 o 
   7  15  10        3.63        6.91     17.29 o 
   9  15  10       10.94       29.87     33.74 o 
  11  15  10      290.83      392.26     79.34 o 
  13  15  10      189.77      159.02     36.93 o 
 -16  16  10      291.06      219.99     46.07 o 
 -14  16  10      989.72     1075.20     51.35 o 
 -12  16  10      801.89      697.42     34.91 o 
 -10  16  10        0.09      -21.75     21.75 o 
  -8  16  10      540.61      602.40     37.25 o 
  -6  16  10       70.77       42.61     23.68 o 
  -4  16  10      384.17      359.89     27.52 o 
  -2  16  10      579.69      525.48     32.14 o 
   0  16  10      271.50      267.55     49.96 o 
   2  16  10      150.02      151.39     27.08 o 
   4  16  10     1098.36     1157.69    139.50 o 
   6  16  10      343.28      364.11     46.01 o 
   8  16  10      368.82      299.09     41.93 o 
  10  16  10       85.89       23.99     22.62 o 
  12  16  10       76.23       61.79     24.66 o 
 -13  17  10        0.26      -15.48     25.94 o 
 -11  17  10       39.57       -3.74     25.85 o 
  -9  17  10       92.48      102.88     45.25 o 
  -7  17  10      428.38      377.58     27.73 o 
  -5  17  10       69.04       93.33     41.05 o 
  -3  17  10       60.58       35.10     20.71 o 
  -1  17  10      100.12       85.21     39.54 o 
   1  17  10       45.92        6.02     21.94 o 
   3  17  10       78.25       68.02     21.91 o 
   5  17  10        4.67       31.71     22.03 o 
   7  17  10      202.38      191.42     35.75 o 
  -8  18  10      756.85      677.48     38.77 o 
  -6  18  10        2.03        8.18     28.96 o 
  -4  18  10        2.58       37.20     28.84 o 
  -2  18  10       38.14       37.37     36.06 o 
   0  18  10        6.64        4.02     23.25 o 
   2  18  10        9.45      -25.47     25.92 o 
   4  18  10      250.39      225.54     39.72 o 
 -29   1  11       26.05       13.10     21.24 o 
 -27   1  11        1.85        8.10     22.09 o 
 -25   1  11      360.53      370.53     20.51 o 
 -23   1  11        3.32       10.16     11.30 o 
 -21   1  11       48.20       68.29     10.98 o 
 -19   1  11     1791.91     1859.34     49.68 o 
 -17   1  11       82.31       66.82      8.64 o 
 -15   1  11      389.13      433.69     14.70 o 
 -13   1  11      748.47      729.23     17.67 o 
 -11   1  11      152.58      128.90      7.60 o 
  -9   1  11       96.29       89.60     11.39 o 
  -7   1  11     7451.83     7686.80    122.67 o 
  -5   1  11    10330.54     9947.98    126.62 o 
  -3   1  11     4066.75     4021.86     50.51 o 
  -1   1  11     4384.01     4320.65     57.03 o 
   1   1  11     3377.71     3188.80     41.87 o 
   3   1  11      564.78      599.65     12.55 o 
   5   1  11     2344.27     2200.82     33.24 o 
   7   1  11     9884.89     9142.31    125.34 o 
   9   1  11      415.20      343.16     24.10 o 
  11   1  11       55.88       56.41      8.18 o 
  13   1  11     3796.92     3775.73     62.02 o 
  15   1  11     2062.37     1970.81     39.53 o 
  17   1  11       16.80       26.86      9.32 o 
  19   1  11      645.77      679.10     31.32 o 
  21   1  11       26.06       36.87     16.82 o 
  23   1  11      226.54      279.35     37.13 o 
  25   1  11      165.43       71.73     27.21 o 
 -30   2  11      251.76      269.85     54.73 o 
 -28   2  11      288.29      249.97     66.31 o 
 -26   2  11      776.97      779.84     29.57 o 
 -24   2  11        4.39        5.95     19.43 o 
 -22   2  11       54.12       78.62     11.41 o 
 -20   2  11        0.36       -0.03      9.84 o 
 -18   2  11      959.55      958.12     25.23 o 
 -16   2  11      132.15      152.32     10.66 o 
 -14   2  11     1449.64     1548.87     31.36 o 
 -12   2  11      933.62      890.81     19.54 o 
 -10   2  11      182.92      156.67     11.42 o 
  -8   2  11     2983.96     3159.41     47.66 o 
  -6   2  11     1541.27     1666.41     27.94 o 
  -4   2  11      176.31      137.75      9.16 o 
  -2   2  11     5435.71     5365.29     68.72 o 
   0   2  11      849.13      928.31     21.40 o 
   2   2  11     2015.09     1967.49     28.27 o 
   4   2  11     1799.60     1663.37     26.72 o 
   6   2  11      592.92      632.13     13.36 o 
   8   2  11     2598.95     2604.70     56.27 o 
  10   2  11       61.31       45.18     22.63 o 
  12   2  11      884.34      742.58     20.74 o 
  14   2  11      135.92      125.04     16.19 o 
  16   2  11        1.52       -3.35     21.37 o 
  18   2  11      680.88      639.93     20.88 o 
  20   2  11       91.46      106.78     17.10 o 
  22   2  11      248.59      235.30     51.31 o 
  24   2  11      327.08      298.40     30.26 o 
 -29   3  11       24.52        7.04     47.67 o 
 -27   3  11       13.20      -16.51     21.66 o 
 -25   3  11      998.66      931.89     33.65 o 
 -23   3  11       75.78       72.77     16.60 o 
 -21   3  11      304.02      321.55     18.00 o 
 -19   3  11      114.07      128.11     26.61 o 
 -17   3  11        0.77      -10.97     10.97 o 
 -15   3  11       79.32       70.18      8.76 o 
 -13   3  11     1908.61     1852.89     34.98 o 
 -11   3  11     9794.10     9900.85    142.75 o 
  -9   3  11      937.24     1006.14     23.91 o 
  -7   3  11      188.13      161.48     10.42 o 
  -5   3  11       11.66       19.27      3.15 o 
  -3   3  11       28.19       16.74      3.04 o 
  -1   3  11     2135.79     1973.61     30.10 o 
   1   3  11     9200.70     8604.06    106.46 o 
   3   3  11     2685.14     2269.44     33.75 o 
   5   3  11        7.68        5.46      5.58 o 
   7   3  11     3294.48     3014.53     44.73 o 
   9   3  11       22.92       40.09      7.28 o 
  11   3  11      951.81      884.93     20.07 o 
  13   3  11     1173.76     1175.85     25.94 o 
  15   3  11      138.39      125.15     11.42 o 
  17   3  11      573.91      620.98     21.99 o 
  19   3  11      228.96      189.20     14.57 o 
  21   3  11      876.01      914.38     37.61 o 
  23   3  11       20.41       38.34     32.64 o 
 -30   4  11      210.19      241.27     42.05 o 
 -28   4  11      293.60      333.53     81.69 o 
 -26   4  11      818.57      879.58     35.97 o 
 -24   4  11      672.76      747.60     34.86 o 
 -22   4  11     1386.50     1427.48     39.50 o 
 -20   4  11     1567.67     1640.74     42.69 o 
 -18   4  11      442.13      410.70     16.79 o 
 -16   4  11      548.00      587.19     33.33 o 
 -14   4  11       39.81       25.45      7.97 o 
 -12   4  11      659.06      612.76     15.78 o 
 -10   4  11     2289.86     2466.81     44.84 o 
  -8   4  11      287.54      308.32     17.29 o 
  -6   4  11      209.93      150.95     13.53 o 
  -4   4  11        9.17        8.72      8.16 o 
  -2   4  11      764.74      713.99     16.09 o 
   0   4  11      428.42      410.05     16.26 o 
   2   4  11      339.81      344.36     17.26 o 
   4   4  11     3099.21     2874.15     39.76 o 
   6   4  11     1329.20     1129.59     21.84 o 
   8   4  11        0.19       15.44      6.27 o 
  10   4  11      204.03      204.11     31.63 o 
  12   4  11      737.33      730.04     41.96 o 
  14   4  11      371.73      369.94     15.02 o 
  16   4  11      808.23      930.28     36.37 o 
  18   4  11       63.01       90.56     30.54 o 
  20   4  11      269.41      308.43     44.81 o 
  22   4  11      277.58      293.35     26.99 o 
  24   4  11      301.01      320.31     41.16 o 
 -29   5  11      299.74      286.14     57.56 o 
 -27   5  11      401.13      379.69     51.56 o 
 -25   5  11       45.72       35.06     22.14 o 
 -23   5  11       60.58       62.18     20.49 o 
 -21   5  11       54.79       65.60     39.92 o 
 -19   5  11     1808.65     1975.01     53.12 o 
 -17   5  11     2685.23     2801.48     75.54 o 
 -15   5  11       66.15       98.85     11.64 o 
 -13   5  11        0.16        3.02      7.23 o 
 -11   5  11        0.79        1.21      6.66 o 
  -9   5  11      801.23      787.27     15.83 o 
  -7   5  11       10.86       -2.28     15.10 o 
  -5   5  11      452.20      355.60     11.81 o 
  -3   5  11      113.90      149.29     10.28 o 
  -1   5  11     1014.40      993.23     22.88 o 
   1   5  11      213.30      267.53     12.57 o 
   3   5  11        3.83       -1.10      8.76 o 
   5   5  11      671.30      589.50     23.13 o 
   7   5  11     1362.03     1325.15     32.24 o 
   9   5  11     1671.41     1609.60     39.02 o 
  11   5  11        0.98       -5.74     11.97 o 
  13   5  11        3.30       31.74     17.92 o 
  15   5  11      279.10      318.89     23.23 o 
  17   5  11      608.84      658.94     54.10 o 
  19   5  11      221.27      186.06     21.80 o 
  21   5  11      798.73      728.92     36.99 o 
  23   5  11       21.90       29.28     52.10 o 
 -28   6  11       48.60       40.83     21.99 o 
 -26   6  11       46.93       27.84     29.56 o 
 -24   6  11       53.33       92.29     42.40 o 
 -22   6  11     1711.44     1812.28     50.66 o 
 -20   6  11      660.79      748.96     25.97 o 
 -18   6  11      494.92      493.36     55.83 o 
 -16   6  11     2537.21     2495.61     58.31 o 
 -14   6  11     1084.47     1073.11     23.21 o 
 -12   6  11      144.83      112.25      8.62 o 
 -10   6  11       10.14       21.00     11.67 o 
  -8   6  11      451.39      608.35     34.87 o 
  -6   6  11      546.78      465.95     14.55 o 
  -4   6  11      216.18      267.13     46.70 o 
  -2   6  11     1979.60     2081.52     38.85 o 
   0   6  11      281.14      224.66     28.94 o 
   2   6  11      100.78      110.05     12.04 o 
   4   6  11      267.07      248.98     17.14 o 
   6   6  11      141.16      142.68     10.35 o 
   8   6  11       98.29      102.48     13.65 o 
  10   6  11        1.91       24.62     12.89 o 
  12   6  11      203.05      238.42     21.13 o 
  14   6  11      292.80      273.01     19.75 o 
  16   6  11      580.01      633.90     29.09 o 
  18   6  11      253.31      215.27     23.85 o 
  20   6  11       69.98       64.98     21.73 o 
  22   6  11      605.97      639.06     98.57 o 
 -27   7  11      210.45      194.44     23.37 o 
 -25   7  11      511.48      541.47     73.44 o 
 -23   7  11      422.65      414.57     36.31 o 
 -21   7  11       54.08       71.34     17.61 o 
 -19   7  11       33.53       15.76     15.03 o 
 -17   7  11      160.28      132.01     18.99 o 
 -15   7  11        4.64        0.83     18.83 o 
 -13   7  11      116.76      145.43      8.32 o 
 -11   7  11        0.45       -2.03      4.69 o 
  -9   7  11      542.20      495.26     48.11 o 
  -7   7  11     1722.29     1545.80     35.72 o 
  -5   7  11      370.52      391.35     15.88 o 
  -3   7  11      161.58      139.32     19.74 o 
  -1   7  11       94.03       50.05      9.16 o 
   1   7  11       57.65       82.99      8.23 o 
   3   7  11      167.26      149.31     11.65 o 
   5   7  11      475.42      432.46     15.08 o 
   7   7  11     1259.27     1222.80     32.85 o 
   9   7  11      404.76      437.11     21.41 o 
  11   7  11       68.72       72.20     14.03 o 
  13   7  11       50.27       38.84     14.04 o 
  15   7  11      750.83      786.12     58.81 o 
  17   7  11       59.16       44.42     20.98 o 
  19   7  11       39.65       55.97     22.34 o 
  21   7  11        5.04      -15.97     20.79 o 
  23   7  11       33.73        5.65     33.27 o 
 -26   8  11        3.39      -12.85     19.86 o 
 -24   8  11      108.30      139.16     19.10 o 
 -22   8  11       16.78        6.44     31.45 o 
 -20   8  11      154.25      160.92     30.66 o 
 -18   8  11      189.00      205.14     29.00 o 
 -16   8  11     5052.43     5232.41    127.85 o 
 -14   8  11      346.09      403.68     17.45 o 
 -12   8  11        2.88       17.68      9.79 o 
 -10   8  11      504.19      440.89     22.88 o 
  -8   8  11      442.74      412.39     18.70 o 
  -6   8  11        0.09       -8.23      8.23 o 
  -4   8  11      785.37      841.71     21.93 o 
  -2   8  11      518.29      621.32     19.19 o 
   0   8  11        4.97       22.03     16.38 o 
   2   8  11      922.11     1038.73     27.34 o 
   4   8  11     1171.82     1180.23     27.21 o 
   6   8  11     1073.87     1086.54     33.27 o 
   8   8  11      201.18      215.10     37.22 o 
  10   8  11       68.17       71.75     17.77 o 
  12   8  11      284.92      314.16     21.32 o 
  14   8  11      131.17      157.21     18.98 o 
  16   8  11      740.74      911.74     56.49 o 
  18   8  11       21.49       26.23     18.36 o 
  20   8  11       54.63       72.11     20.33 o 
  22   8  11      294.40      255.24     34.80 o 
 -27   9  11        8.43       -6.90     36.53 o 
 -25   9  11       43.86       32.80     34.11 o 
 -23   9  11      126.42      118.91     22.16 o 
 -21   9  11       16.54       35.24     20.05 o 
 -19   9  11      152.33      169.79     20.05 o 
 -17   9  11      160.50      151.96     13.58 o 
 -15   9  11        8.78       -1.65     10.96 o 
 -13   9  11       76.17       75.20     20.40 o 
 -11   9  11      107.39      131.54     19.42 o 
  -9   9  11        6.59        4.14      8.90 o 
  -7   9  11       99.51      103.87     11.74 o 
  -5   9  11      167.25      154.11     12.83 o 
  -3   9  11        6.08       -3.73     12.55 o 
  -1   9  11     2142.18     2166.47     43.13 o 
   1   9  11      671.03      609.53     19.67 o 
   3   9  11        0.01       -9.82      9.82 o 
   5   9  11        1.16        7.83     12.94 o 
   7   9  11     1844.82     1894.65     46.79 o 
   9   9  11       60.93       39.78     13.26 o 
  11   9  11      574.98      636.95     25.24 o 
  13   9  11       65.90       17.88     15.78 o 
  15   9  11        1.27       12.74     16.80 o 
  17   9  11      195.20      172.07     22.20 o 
  19   9  11      165.92      193.08     37.67 o 
  21   9  11        6.68       19.46     51.47 o 
 -26  10  11      225.56      155.24     30.28 o 
 -24  10  11        0.49       60.11     42.15 o 
 -22  10  11      131.84      129.94     18.68 o 
 -20  10  11        0.46       -3.90     12.13 o 
 -18  10  11      114.33      139.33     15.25 o 
 -16  10  11       11.47       26.13     19.04 o 
 -14  10  11      223.41      253.45     26.74 o 
 -12  10  11       19.61       37.85     18.06 o 
 -10  10  11     2449.90     2550.89     95.12 o 
  -8  10  11      445.07      396.50     20.82 o 
  -6  10  11        5.36       15.28     19.39 o 
  -4  10  11      105.34      131.57     28.18 o 
  -2  10  11      861.37      821.77     54.98 o 
   0  10  11      236.69      214.79     13.45 o 
   2  10  11      126.72      110.98     13.27 o 
   4  10  11       43.60       46.67     13.24 o 
   6  10  11      256.34      270.44     14.96 o 
   8  10  11       89.00       96.51     14.68 o 
  10  10  11      981.35     1099.51     90.41 o 
  12  10  11       56.44       69.12     17.92 o 
  14  10  11       79.61       82.93     17.20 o 
  16  10  11      217.64      262.87     20.67 o 
  18  10  11       52.45       57.65     22.59 o 
  20  10  11      213.35      230.76     35.31 o 
 -23  11  11        4.47       18.83     25.79 o 
 -21  11  11       27.47       31.18     31.62 o 
 -19  11  11       37.09       75.51     36.09 o 
 -17  11  11      297.61      315.43     52.28 o 
 -15  11  11      427.47      441.77     29.07 o 
 -13  11  11       59.74       98.49     31.51 o 
 -11  11  11       91.80      105.83     17.31 o 
  -9  11  11      118.32       94.78     17.26 o 
  -7  11  11      190.25      248.09     20.65 o 
  -5  11  11      544.13      528.38     19.49 o 
  -3  11  11       23.64       18.39     12.54 o 
  -1  11  11      857.23      901.78     23.12 o 
   1  11  11     3259.16     3182.34     83.38 o 
   3  11  11      101.44      116.30     20.27 o 
   5  11  11      530.19      607.91     49.62 o 
   7  11  11       20.18       57.57     16.35 o 
   9  11  11        3.32       36.22     32.98 o 
  11  11  11      260.90      242.72     35.62 o 
  13  11  11     1634.99     1643.40     51.07 o 
  15  11  11      330.88      306.61     25.54 o 
  17  11  11     1362.66     1505.67     76.24 o 
  19  11  11        7.14       37.04     44.23 o 
 -22  12  11       28.55       -2.67     61.79 o 
 -20  12  11       82.78       60.85     24.18 o 
 -18  12  11      232.37      227.84     99.77 o 
 -16  12  11        9.04       68.37     27.91 o 
 -14  12  11        8.72      -13.72     17.21 o 
 -12  12  11       61.14      140.40     35.12 o 
 -10  12  11      120.11      134.37     20.40 o 
  -8  12  11     1256.58     1255.11     39.64 o 
  -6  12  11       22.29       -2.97      5.96 o 
  -4  12  11       43.35       49.19     30.25 o 
  -2  12  11        8.98       23.20     11.70 o 
   0  12  11        6.39       18.59     11.39 o 
   2  12  11        0.59        0.30     12.60 o 
   4  12  11      631.27      608.95     30.56 o 
   6  12  11       11.87        1.90      5.76 o 
   8  12  11      438.29      435.39     22.95 o 
  10  12  11      130.08      138.58     28.68 o 
  12  12  11       73.77       80.95     27.33 o 
  14  12  11       20.81       41.43     38.51 o 
  16  12  11        0.18      -11.59     25.79 o 
  18  12  11      343.61      382.30     36.00 o 
 -21  13  11       71.89       23.85     30.13 o 
 -19  13  11      356.18      409.03     35.05 o 
 -17  13  11       47.97       67.99     28.91 o 
 -15  13  11      142.67      135.41     23.41 o 
 -13  13  11      249.62      318.74     34.00 o 
 -11  13  11       67.10       35.48     16.20 o 
  -9  13  11       94.07      101.99     16.16 o 
  -7  13  11      918.45      864.04     29.98 o 
  -5  13  11      189.34      181.54     20.61 o 
  -3  13  11      324.11      371.40     34.08 o 
  -1  13  11     1381.94     1463.79     56.43 o 
   1  13  11      145.97      155.65     18.77 o 
   3  13  11       39.34       80.35     16.65 o 
   5  13  11      668.26      750.14     29.98 o 
   7  13  11     1845.72     1860.38     55.39 o 
   9  13  11      111.59       86.53     17.51 o 
  11  13  11      676.49      655.37     32.81 o 
  13  13  11      371.44      392.40     48.05 o 
  15  13  11      112.11      106.36     44.85 o 
 -20  14  11       32.34      -21.28     40.17 o 
 -18  14  11        2.11       -0.64     86.74 o 
 -16  14  11      170.02      206.46     85.27 o 
 -14  14  11       24.84       -9.06     21.44 o 
 -12  14  11       14.26       31.89     24.26 o 
 -10  14  11       33.97       43.82     17.06 o 
  -8  14  11      131.34      129.69     20.32 o 
  -6  14  11        0.16       -5.66     18.80 o 
  -4  14  11       49.77       -0.58     55.58 o 
  -2  14  11        0.00      -19.03     19.03 o 
   0  14  11      288.97      271.21     24.65 o 
   2  14  11       78.50       67.06     28.94 o 
   4  14  11       37.18       54.39     37.94 o 
   6  14  11      168.43      124.22     19.31 o 
   8  14  11       53.76       25.23     23.87 o 
  10  14  11        4.76       39.24     37.66 o 
  12  14  11       20.55       -2.89     25.78 o 
  14  14  11       18.13       -2.82     24.18 o 
 -17  15  11       16.59      -31.51     50.34 o 
 -15  15  11      293.02      312.22     36.99 o 
 -13  15  11      430.71      383.81     26.61 o 
 -11  15  11      265.66      320.68     23.86 o 
  -9  15  11      210.77      234.24     24.33 o 
  -7  15  11     1251.42     1280.50     48.74 o 
  -5  15  11      518.53      522.61     35.37 o 
  -3  15  11        5.08       10.25     20.18 o 
  -1  15  11       82.87      100.31     18.17 o 
   1  15  11      302.71      367.66     23.53 o 
   3  15  11        9.90       30.44     51.81 o 
   5  15  11      389.59      418.66     28.73 o 
   7  15  11     1258.25     1134.18     49.60 o 
   9  15  11        1.61        6.92     21.02 o 
  11  15  11      180.72      190.26     34.46 o 
 -14  16  11       45.56       17.43     23.90 o 
 -12  16  11      166.92       63.74     25.65 o 
 -10  16  11      118.46      113.00     22.95 o 
  -8  16  11      138.24      113.99     51.31 o 
  -6  16  11       31.86       18.72     19.40 o 
  -4  16  11        0.06        7.39     20.95 o 
  -2  16  11      159.13      126.87     30.88 o 
   0  16  11       69.13       79.62     36.15 o 
   2  16  11       10.96       21.79     21.65 o 
   4  16  11       12.35       12.21     30.10 o 
   6  16  11        0.46      -21.23     42.08 o 
   8  16  11       39.60       33.28     25.91 o 
 -11  17  11      354.61      339.36     78.71 o 
  -9  17  11       37.80       -4.23     40.83 o 
  -7  17  11      278.88      248.30     30.13 o 
  -5  17  11        4.60       -6.28     20.59 o 
  -3  17  11      149.15      124.79     26.07 o 
  -1  17  11      647.20      678.54     82.66 o 
   1  17  11      480.26      506.47     58.75 o 
   3  17  11      224.30      277.46     57.05 o 
   5  17  11      101.37      120.48     36.60 o 
 -30   0  12      287.50      283.45     53.98 o 
 -28   0  12       61.81       48.14     42.05 o 
 -26   0  12       26.96       52.03     40.11 o 
 -24   0  12       51.84        0.63     19.02 o 
 -22   0  12      122.72      138.09     25.92 o 
 -20   0  12      402.20      390.72     19.83 o 
 -18   0  12      130.10      127.67     16.44 o 
 -16   0  12        0.32       13.18     13.12 o 
 -14   0  12       84.88       67.91     15.25 o 
 -12   0  12      275.69      245.98     15.69 o 
 -10   0  12      286.40      301.40     17.39 o 
  -8   0  12      477.56      342.77     16.70 o 
  -6   0  12    10225.83    10685.22    196.83 o 
  -4   0  12       81.43       81.78      8.16 o 
  -2   0  12     3590.23     3288.62     66.09 o 
   0   0  12    12646.54    12704.46    220.25 o 
   2   0  12      605.28      618.87     17.45 o 
   4   0  12      762.46      843.14     21.84 o 
   6   0  12     1371.51     1171.21     30.88 o 
   8   0  12     5508.12     5355.32    110.03 o 
  10   0  12       90.64       65.90     10.17 o 
  12   0  12     4235.08     4152.10    116.24 o 
  14   0  12       37.87       35.84     16.19 o 
  16   0  12     1980.52     2058.54     65.90 o 
  18   0  12      910.64      804.28     45.44 o 
  20   0  12        1.88       37.03     21.97 o 
  22   0  12       83.11      113.36     33.08 o 
  24   0  12        9.51       54.61     34.46 o 
 -29   1  12      258.78      244.78     39.26 o 
 -27   1  12        2.05      -26.99     26.99 o 
 -25   1  12      787.79      735.18     27.36 o 
 -23   1  12     1046.86     1077.01     30.80 o 
 -21   1  12        3.57        8.97     11.65 o 
 -19   1  12      204.62      208.56     13.03 o 
 -17   1  12     1224.25     1173.99     27.28 o 
 -15   1  12      188.87      196.14     11.60 o 
 -13   1  12       73.75       93.02      9.74 o 
 -11   1  12      888.96      848.80     21.38 o 
  -9   1  12     3478.37     3512.73     78.68 o 
  -7   1  12     5054.14     5246.72     89.38 o 
  -5   1  12      413.76      394.05     12.40 o 
  -3   1  12     1728.49     1666.66     27.49 o 
  -1   1  12      223.41      257.00     23.35 o 
   1   1  12      231.97      219.65      7.87 o 
   3   1  12      464.76      426.72     10.98 o 
   5   1  12       68.05       73.54      9.98 o 
   7   1  12     1948.77     1782.08     29.91 o 
   9   1  12      846.89      885.12     18.97 o 
  11   1  12      513.47      483.14     13.75 o 
  13   1  12        0.23       -9.69     10.32 o 
  15   1  12       46.63       43.20     13.75 o 
  17   1  12      160.13      161.33     15.71 o 
  19   1  12       79.49       64.30     14.25 o 
  21   1  12       63.19       82.07     19.56 o 
  23   1  12        3.07       -5.83     18.24 o 
 -28   2  12        1.40       52.22     20.31 o 
 -26   2  12      126.14      147.29     27.29 o 
 -24   2  12      145.11      147.54     18.21 o 
 -22   2  12      126.07      112.53     19.21 o 
 -20   2  12       19.07       26.39      9.96 o 
 -18   2  12       19.99       18.67      9.16 o 
 -16   2  12       73.54       68.20      9.70 o 
 -14   2  12      578.59      560.01     15.68 o 
 -12   2  12      233.19      210.05     10.73 o 
 -10   2  12     2210.39     2307.68     40.75 o 
  -8   2  12       36.63       13.72      7.86 o 
  -6   2  12     4067.61     4082.05     55.15 o 
  -4   2  12        7.64        8.01      4.22 o 
  -2   2  12       32.13       57.47      4.68 o 
   0   2  12     2967.00     2744.50     47.26 o 
   2   2  12      412.58      397.71     10.22 o 
   4   2  12     1933.53     1783.43     29.14 o 
   6   2  12     1455.23     1451.27     26.29 o 
   8   2  12      319.29      344.69     19.77 o 
  10   2  12     2166.50     2029.21     39.05 o 
  12   2  12      241.08      231.46     11.27 o 
  14   2  12      199.18      181.12     13.57 o 
  16   2  12      622.57      626.02     21.04 o 
  18   2  12      232.76      248.35     25.39 o 
  20   2  12        1.33       -7.32     15.08 o 
  22   2  12       67.91       57.67     34.90 o 
 -29   3  12      164.23      138.63     35.85 o 
 -27   3  12        2.91      -11.45     18.39 o 
 -25   3  12     1352.68     1401.91     45.43 o 
 -23   3  12       27.27       25.63     15.21 o 
 -21   3  12      135.50      162.54     19.65 o 
 -19   3  12     1084.55     1095.81     42.99 o 
 -17   3  12       47.20       41.36      9.57 o 
 -15   3  12       27.23       14.42     10.98 o 
 -13   3  12     2173.25     2210.84     43.22 o 
 -11   3  12     9628.81    10353.09    147.26 o 
  -9   3  12      979.93     1009.89     21.93 o 
  -7   3  12     1404.12     1399.14     29.11 o 
  -5   3  12     1752.46     1765.88     71.40 o 
  -3   3  12      534.83      510.82     16.98 o 
  -1   3  12        0.67       -2.42      3.35 o 
   1   3  12      254.43      197.60     13.43 o 
   3   3  12      194.76      224.21      9.73 o 
   5   3  12      373.16      394.38     27.49 o 
   7   3  12      428.89      408.91     15.66 o 
   9   3  12       10.97       15.18     15.35 o 
  11   3  12       55.78       45.40     12.55 o 
  13   3  12      302.34      308.23     14.55 o 
  15   3  12      170.02      182.38     14.25 o 
  17   3  12       87.70      111.57     13.46 o 
  19   3  12      242.15      278.90     51.44 o 
  21   3  12        3.71      -19.98     19.98 o 
  23   3  12      301.48      330.14     31.36 o 
 -28   4  12      798.50      722.36     47.10 o 
 -26   4  12        9.06       -8.33     19.70 o 
 -24   4  12       16.42       33.35     15.53 o 
 -22   4  12       53.59       52.87     14.78 o 
 -20   4  12      156.81      120.08     16.22 o 
 -18   4  12      197.58      224.05     13.30 o 
 -16   4  12     1001.26     1090.29     42.15 o 
 -14   4  12       49.81       78.55     15.63 o 
 -12   4  12      610.63      580.92     15.77 o 
 -10   4  12      384.87      307.10     15.65 o 
  -8   4  12     2380.67     2440.60     51.97 o 
  -6   4  12      872.68      894.24     16.41 o 
  -4   4  12      180.74      182.58     12.68 o 
  -2   4  12       97.77       83.28      9.18 o 
   0   4  12       14.95       11.94      8.58 o 
   2   4  12       24.73       11.78      9.76 o 
   4   4  12      402.26      305.84     23.38 o 
   6   4  12      963.52      853.92     20.38 o 
   8   4  12        0.69       -2.58      8.00 o 
  10   4  12      194.52      169.04     33.58 o 
  12   4  12       24.13       28.50      8.88 o 
  14   4  12       58.16       54.70     19.84 o 
  16   4  12       16.84       24.70     15.57 o 
  18   4  12      707.19      736.57     32.63 o 
  20   4  12       23.91        5.97     20.49 o 
  22   4  12      518.60      431.48     30.87 o 
 -27   5  12       44.12       47.40     59.44 o 
 -25   5  12      516.93      525.19     24.19 o 
 -23   5  12       45.87       67.28     17.56 o 
 -21   5  12      231.72      203.48     15.19 o 
 -19   5  12     2588.73     2691.17     64.28 o 
 -17   5  12     5527.99     5656.14    124.03 o 
 -15   5  12      133.02      152.68     12.05 o 
 -13   5  12     3412.66     3343.85     58.99 o 
 -11   5  12      518.70      548.88     19.96 o 
  -9   5  12      374.80      349.37     11.25 o 
  -7   5  12     1185.06     1247.31     65.90 o 
  -5   5  12     3131.46     3190.90     59.01 o 
  -3   5  12      429.87      354.74     18.42 o 
  -1   5  12     2230.25     2208.91     41.22 o 
   1   5  12     1498.75     1409.92     35.71 o 
   3   5  12        3.26        4.81      9.50 o 
   5   5  12      288.47      268.01     12.59 o 
   7   5  12      878.07      851.16     24.89 o 
   9   5  12      674.37      624.09     20.02 o 
  11   5  12       56.62       65.00     15.00 o 
  13   5  12      474.70      444.24     23.22 o 
  15   5  12      233.53      246.68     21.89 o 
  17   5  12      281.09      278.68     23.25 o 
  19   5  12      178.64      174.51     20.57 o 
  21   5  12      383.63      397.44     28.09 o 
 -28   6  12      159.07      167.77     30.50 o 
 -26   6  12      126.51      107.98     35.21 o 
 -24   6  12      136.88      169.24     29.15 o 
 -22   6  12      352.48      402.13     22.95 o 
 -20   6  12      562.02      550.98     23.68 o 
 -18   6  12        0.06       -8.97     12.36 o 
 -16   6  12        8.89        8.16     11.57 o 
 -14   6  12      834.78      787.85     20.37 o 
 -12   6  12        1.15       11.06     13.81 o 
 -10   6  12       54.70       71.12     13.59 o 
  -8   6  12      432.29      372.35     15.37 o 
  -6   6  12       10.79       14.13      9.73 o 
  -4   6  12        2.08       23.97     10.69 o 
  -2   6  12     1882.13     1809.81     39.18 o 
   0   6  12      145.22      101.44     11.83 o 
   2   6  12        4.85        9.12      9.28 o 
   4   6  12       12.26        2.13      8.19 o 
   6   6  12        4.70       -4.34     15.94 o 
   8   6  12      866.46      834.94     35.62 o 
  10   6  12      300.06      333.64     17.78 o 
  12   6  12      811.55      823.78     28.95 o 
  14   6  12      394.56      435.90     28.85 o 
  16   6  12       13.39       20.23     18.50 o 
  18   6  12        8.79       26.03     18.50 o 
  20   6  12        1.88        0.30     32.05 o 
  22   6  12       40.83       56.81     31.05 o 
 -27   7  12      181.43      143.39     21.21 o 
 -25   7  12      559.23      489.99     25.99 o 
 -23   7  12      639.76      590.55     32.10 o 
 -21   7  12      102.72      130.25     31.19 o 
 -19   7  12     4241.57     4513.76    103.34 o 
 -17   7  12      415.48      462.97     36.40 o 
 -15   7  12      112.85      128.45     25.42 o 
 -13   7  12      749.60      665.55     36.75 o 
 -11   7  12     1975.77     2071.06     81.66 o 
  -9   7  12      104.41      106.64     11.53 o 
  -7   7  12     1059.49     1033.80     38.60 o 
  -5   7  12      863.14      819.98     28.09 o 
  -3   7  12      283.92      241.09     22.41 o 
  -1   7  12     5239.27     5330.40     88.53 o 
   1   7  12     1618.45     1612.45     47.36 o 
   3   7  12      705.79      748.00     20.81 o 
   5   7  12      535.35      611.89     19.22 o 
   7   7  12      189.59      189.25     16.27 o 
   9   7  12       42.12       45.23     18.81 o 
  11   7  12      298.85      310.19     18.43 o 
  13   7  12     1255.95     1312.82     41.76 o 
  15   7  12      137.90      176.06     21.50 o 
  17   7  12       99.73       67.17     17.66 o 
  19   7  12      958.76      966.54     65.40 o 
  21   7  12      277.75      277.82     37.59 o 
 -26   8  12        5.14      -12.84     27.59 o 
 -24   8  12      341.04      353.93     23.95 o 
 -22   8  12       14.86       10.26     14.08 o 
 -20   8  12       11.21       -8.29     12.52 o 
 -18   8  12      288.17      257.24     18.50 o 
 -16   8  12     1067.31     1080.93     33.44 o 
 -14   8  12       39.28       64.75      9.41 o 
 -12   8  12      109.53       95.20     14.42 o 
 -10   8  12       94.73       93.14     11.41 o 
  -8   8  12      385.58      353.39     18.01 o 
  -6   8  12      490.29      539.38     17.26 o 
  -4   8  12      196.61      185.91     11.34 o 
  -2   8  12      312.72      305.08     13.55 o 
   0   8  12      152.32      150.06     13.18 o 
   2   8  12        0.36       -2.86      9.79 o 
   4   8  12     1222.58     1282.73     31.07 o 
   6   8  12     1046.02     1093.04     33.96 o 
   8   8  12        1.44       -5.74     13.91 o 
  10   8  12       30.66       29.09     14.69 o 
  12   8  12        6.16        3.13      6.25 o 
  14   8  12      330.55      371.72     25.27 o 
  16   8  12       63.38       71.68     18.57 o 
  18   8  12      571.67      633.83     33.11 o 
  20   8  12       65.48       38.64     46.42 o 
 -25   9  12      145.78      122.76     18.54 o 
 -23   9  12        0.02       -0.93     36.81 o 
 -21   9  12      330.66      294.71     26.24 o 
 -19   9  12       51.15       61.01     21.15 o 
 -17   9  12     1341.12     1439.14     51.95 o 
 -15   9  12      194.34      184.13     25.08 o 
 -13   9  12     1067.58     1086.33    122.64 o 
 -11   9  12     1110.68     1173.09     45.93 o 
  -9   9  12       62.52       66.00     38.57 o 
  -7   9  12      763.88      746.23     21.22 o 
  -5   9  12      704.84      667.78     20.82 o 
  -3   9  12       76.38      105.90     21.43 o 
  -1   9  12     1532.94     1595.49     33.88 o 
   1   9  12       84.55       53.47     10.94 o 
   3   9  12      324.05      261.79     24.13 o 
   5   9  12      913.02      967.48     25.75 o 
   7   9  12     1488.26     1456.96     43.87 o 
   9   9  12     2061.78     2134.14     53.54 o 
  11   9  12      113.74      101.82     46.16 o 
  13   9  12      584.07      555.30     28.03 o 
  15   9  12      235.10      248.73     22.93 o 
  17   9  12      819.71      903.88     41.95 o 
  19   9  12       39.77       42.19     24.25 o 
 -24  10  12       15.51      -29.05     29.05 o 
 -22  10  12        4.38       14.63     32.92 o 
 -20  10  12       68.41       43.27     20.13 o 
 -18  10  12        1.33        2.67     35.46 o 
 -16  10  12     1917.50     2226.19     92.49 o 
 -14  10  12       47.38       41.02     19.72 o 
 -12  10  12       80.27      165.08     47.86 o 
 -10  10  12       35.58       31.05     19.74 o 
  -8  10  12        2.93       14.20     18.59 o 
  -6  10  12        0.09        2.89     16.60 o 
  -4  10  12       97.82      139.78     10.62 o 
  -2  10  12     1455.80     1478.45     33.18 o 
   0  10  12       12.32       10.52     20.40 o 
   2  10  12      453.18      453.06     17.91 o 
   4  10  12      932.32     1019.84     27.71 o 
   6  10  12       64.21       90.06     19.80 o 
   8  10  12        0.59       -0.23     15.51 o 
  10  10  12      601.94      650.81     25.30 o 
  12  10  12      246.37      243.86     22.92 o 
  14  10  12      272.44      275.11     27.60 o 
  16  10  12      784.35      792.24     38.07 o 
  18  10  12      318.61      236.40     29.10 o 
 -23  11  12      128.11      119.32     36.66 o 
 -21  11  12        0.01       25.50     27.41 o 
 -19  11  12      353.95      386.17     41.46 o 
 -17  11  12      152.29      175.85     48.93 o 
 -15  11  12        3.44        2.18     19.11 o 
 -13  11  12      528.43      472.16     42.71 o 
 -11  11  12      247.94      255.11     31.03 o 
  -9  11  12       16.84       13.14     26.36 o 
  -7  11  12      291.71      292.75     19.49 o 
  -5  11  12      681.94      682.47     27.01 o 
  -3  11  12       12.13       -8.86     19.46 o 
  -1  11  12      645.19      665.71     21.46 o 
   1  11  12       41.09       47.72     11.80 o 
   3  11  12      914.10     1007.05     27.40 o 
   5  11  12       37.73       62.73     12.32 o 
   7  11  12      701.53      714.05     31.41 o 
   9  11  12        2.22      -10.46     24.70 o 
  11  11  12      361.52      341.44     44.25 o 
  13  11  12      461.39      509.17     32.34 o 
  15  11  12      242.98      260.94     49.03 o 
  17  11  12      387.51      457.33     38.36 o 
 -22  12  12        1.94       44.06     51.59 o 
 -20  12  12      207.23      185.92     43.07 o 
 -18  12  12      197.89      207.34     36.42 o 
 -16  12  12       85.40      110.45     24.37 o 
 -14  12  12       10.80       29.80     20.04 o 
 -12  12  12      296.66      360.32     34.53 o 
 -10  12  12      905.43      938.87     36.07 o 
  -8  12  12       85.91       81.20     39.92 o 
  -6  12  12       59.55       58.17     22.28 o 
  -4  12  12      160.21      201.74     28.18 o 
  -2  12  12     1628.22     1619.95     35.55 o 
   0  12  12      200.53      185.05     14.49 o 
   2  12  12       42.84       61.66     13.75 o 
   4  12  12     1182.21     1174.05     71.11 o 
   6  12  12       13.09       17.78     36.09 o 
   8  12  12      761.46      767.78     31.39 o 
  10  12  12      859.56      930.57     37.01 o 
  12  12  12        8.02       17.42     18.66 o 
  14  12  12       60.57       24.24     44.19 o 
  16  12  12      193.49      214.09     36.70 o 
 -19  13  12        7.11       -0.54     24.30 o 
 -17  13  12        5.52       21.71     27.92 o 
 -15  13  12       37.24       55.16     31.11 o 
 -13  13  12       34.04       76.44     18.87 o 
 -11  13  12       20.50       17.78     19.02 o 
  -9  13  12       21.96       36.92     16.80 o 
  -7  13  12      587.41      616.87     28.67 o 
  -5  13  12        0.14       28.12     16.98 o 
  -3  13  12      128.42      125.11     27.55 o 
  -1  13  12      431.93      437.17     24.42 o 
   1  13  12      817.91      771.19     23.53 o 
   3  13  12        8.73       35.66     15.20 o 
   5  13  12      214.23      251.76     33.36 o 
   7  13  12      280.90      275.24     27.50 o 
   9  13  12       36.39       25.93     20.13 o 
  11  13  12      100.50      160.19     49.71 o 
  13  13  12       57.30       43.82     63.11 o 
 -18  14  12       42.78       39.54     54.48 o 
 -16  14  12      117.98      143.17     31.53 o 
 -14  14  12       32.11       40.62     42.12 o 
 -12  14  12       22.35       31.12     38.26 o 
 -10  14  12       71.42       38.76     17.75 o 
  -8  14  12      179.16      188.32     36.69 o 
  -6  14  12      367.46      423.04     30.47 o 
  -4  14  12     1109.65     1232.30     38.62 o 
  -2  14  12      727.66      775.35     90.29 o 
   0  14  12       12.34       13.17     55.77 o 
   2  14  12      297.19      272.29     25.37 o 
   4  14  12      151.14      171.22     32.51 o 
   6  14  12        3.97        9.81     37.06 o 
   8  14  12     1119.91     1009.75     76.39 o 
  10  14  12      318.51      247.35     31.42 o 
  12  14  12      451.49      402.06     35.84 o 
 -15  15  12       56.80       62.59     68.07 o 
 -13  15  12       13.35       11.43     21.65 o 
 -11  15  12       46.62       42.37     22.42 o 
  -9  15  12      105.77       88.69     24.19 o 
  -7  15  12      203.01      169.47     40.52 o 
  -5  15  12      165.73      169.28     20.60 o 
  -3  15  12       11.42       37.25     19.75 o 
  -1  15  12       37.18       31.95     23.69 o 
   1  15  12        0.23       -8.88     19.24 o 
   3  15  12        1.00       24.84     19.15 o 
   5  15  12        0.33       -7.64     24.42 o 
   7  15  12        3.56       19.24     24.47 o 
   9  15  12      180.70      203.14     29.74 o 
 -12  16  12        1.07       54.00     35.52 o 
 -10  16  12     1523.33     1409.77     59.66 o 
  -8  16  12       96.11      141.84     53.01 o 
  -6  16  12       24.16       13.54     19.42 o 
  -4  16  12        0.32       42.74     24.54 o 
  -2  16  12       73.11       90.68     48.05 o 
   0  16  12      130.46      159.13     52.63 o 
   2  16  12      933.08      987.02     62.01 o 
   4  16  12      905.93      934.33    131.28 o 
   6  16  12        1.09       14.10     36.90 o 
  -7  17  12       16.52       40.23     26.93 o 
  -5  17  12      323.61      266.00     46.79 o 
  -3  17  12      221.71      252.66     32.90 o 
  -1  17  12       34.84       22.67     21.97 o 
   1  17  12       93.13      103.33     21.34 o 
 -29   1  13      103.84      106.76     68.63 o 
 -27   1  13       60.04       53.59     20.21 o 
 -25   1  13      528.23      627.13     33.68 o 
 -23   1  13        7.10       31.20     37.09 o 
 -21   1  13      112.19      124.66     12.82 o 
 -19   1  13       37.73       28.94     13.78 o 
 -17   1  13       51.10       50.96     15.41 o 
 -15   1  13       27.50       32.96     20.05 o 
 -13   1  13      158.79      172.08     10.71 o 
 -11   1  13      606.24      604.76     26.52 o 
  -9   1  13     1914.06     1905.02     42.62 o 
  -7   1  13      250.96      205.92     12.58 o 
  -5   1  13       34.44       37.85      5.52 o 
  -3   1  13       28.28       31.31      5.15 o 
  -1   1  13      189.45      177.44      7.77 o 
   1   1  13      109.53      134.70      8.17 o 
   3   1  13       81.44      104.74     14.40 o 
   5   1  13      511.63      515.24     14.88 o 
   7   1  13      309.10      327.42     27.24 o 
   9   1  13      783.63      645.41     21.59 o 
  11   1  13      267.87      238.85     17.73 o 
  13   1  13     1688.09     1731.05     38.22 o 
  15   1  13      110.12       95.41     12.59 o 
  17   1  13       12.08       26.59     12.77 o 
  19   1  13      538.70      521.01     26.19 o 
  21   1  13        3.64       -0.92     17.44 o 
 -28   2  13        0.16      -15.35     34.46 o 
 -26   2  13      407.53      420.61     66.63 o 
 -24   2  13       24.57       35.67     19.70 o 
 -22   2  13      183.89      199.29     22.72 o 
 -20   2  13       38.46       61.36     24.79 o 
 -18   2  13       29.99       22.98      9.16 o 
 -16   2  13       56.97       77.52     10.25 o 
 -14   2  13      566.91      560.12     23.13 o 
 -12   2  13      783.77      733.49     38.76 o 
 -10   2  13     4781.57     4847.00     82.39 o 
  -8   2  13     3251.37     3286.15     60.82 o 
  -6   2  13     1848.47     1737.99     29.56 o 
  -4   2  13      904.15      884.52     17.17 o 
  -2   2  13      138.07      127.09      7.71 o 
   0   2  13       17.03       21.28      6.18 o 
   2   2  13      562.20      514.92     15.30 o 
   4   2  13      213.17      192.33      9.11 o 
   6   2  13        8.93        9.40     11.33 o 
   8   2  13     1667.19     1700.32     36.06 o 
  10   2  13      384.39      347.10     28.12 o 
  12   2  13      882.86      836.55     26.12 o 
  14   2  13       18.49       21.90     17.61 o 
  16   2  13        3.78        1.78     13.28 o 
  18   2  13      190.09      170.17     45.91 o 
  20   2  13       44.45       64.96     17.61 o 
  22   2  13       73.20       10.75     66.53 o 
 -27   3  13      463.53      396.76     27.43 o 
 -25   3  13        9.29       -2.54     24.73 o 
 -23   3  13       26.55       18.47     12.62 o 
 -21   3  13        0.27       18.83     11.74 o 
 -19   3  13      388.32      346.44     21.03 o 
 -17   3  13      155.32      182.01     14.62 o 
 -15   3  13      446.13      485.06     17.54 o 
 -13   3  13      315.53      286.18     13.14 o 
 -11   3  13      778.57      691.11     22.34 o 
  -9   3  13        8.29       14.34      5.97 o 
  -7   3  13       11.95       23.02      5.44 o 
  -5   3  13      782.48      773.39     30.03 o 
  -3   3  13      217.98      193.18      7.59 o 
  -1   3  13     1029.71     1069.58     20.52 o 
   1   3  13      164.13      127.62     12.43 o 
   3   3  13       54.26       73.34      7.17 o 
   5   3  13     1186.84     1114.48     30.19 o 
   7   3  13      227.69      201.58     11.85 o 
   9   3  13      572.76      550.80     16.39 o 
  11   3  13       28.73       46.37      8.93 o 
  13   3  13      122.20      128.24     12.87 o 
  15   3  13        0.07        8.92     17.83 o 
  17   3  13      230.58      259.80     31.01 o 
  19   3  13      135.83      123.83     21.14 o 
  21   3  13       82.45       10.17     26.64 o 
 -28   4  13      250.47      205.64     25.63 o 
 -26   4  13        0.18       21.45     15.56 o 
 -24   4  13        1.26       48.13     18.88 o 
 -22   4  13      270.84      258.48     44.75 o 
 -20   4  13       99.90      112.42     49.65 o 
 -18   4  13      553.26      531.26     44.50 o 
 -16   4  13     1747.74     1743.11     36.89 o 
 -14   4  13     1924.24     1870.89     64.02 o 
 -12   4  13      879.82      903.64     21.84 o 
 -10   4  13     3531.12     3447.82     64.09 o 
  -8   4  13      353.15      377.39     23.91 o 
  -6   4  13      836.06      765.09     19.59 o 
  -4   4  13     2186.77     2114.19     41.33 o 
  -2   4  13     2712.98     2782.86     72.53 o 
   0   4  13       44.79       34.12      9.67 o 
   2   4  13      997.19      944.07     21.19 o 
   4   4  13     3829.41     3514.44     59.62 o 
   6   4  13      138.68      115.13      8.22 o 
   8   4  13      186.14      160.71     15.25 o 
  10   4  13      766.31      711.82     19.92 o 
  12   4  13      164.26      179.12     19.77 o 
  14   4  13      178.20      172.37     17.91 o 
  16   4  13      226.02      216.52     28.87 o 
  18   4  13       59.74      144.21     41.90 o 
  20   4  13       52.43       19.04     30.44 o 
 -27   5  13      237.71      223.01     23.25 o 
 -25   5  13        9.98      -19.27     19.27 o 
 -23   5  13        6.95       28.19     14.91 o 
 -21   5  13        2.44        6.18     11.20 o 
 -19   5  13       24.27      -12.21     13.81 o 
 -17   5  13     1819.44     1756.15     45.10 o 
 -15   5  13        5.89       -2.81     11.61 o 
 -13   5  13       47.01       31.98     12.20 o 
 -11   5  13      187.99      184.70     21.15 o 
  -9   5  13      125.38      156.30     16.41 o 
  -7   5  13       28.47       38.25     11.23 o 
  -5   5  13        0.19        5.38     10.75 o 
  -3   5  13      205.81      202.99     23.98 o 
  -1   5  13      755.23      731.90     37.25 o 
   1   5  13       22.90       36.81     28.53 o 
   3   5  13      242.19      195.61     13.11 o 
   5   5  13       67.21       67.01     10.09 o 
   7   5  13      631.87      553.74     25.92 o 
   9   5  13      284.09      276.57     20.59 o 
  11   5  13      204.83      188.32     16.52 o 
  13   5  13       17.41       37.75     20.18 o 
  15   5  13      249.98      248.35     17.95 o 
  17   5  13        0.11        5.94     17.47 o 
  19   5  13      104.82      109.04     24.99 o 
  21   5  13       54.20       94.20     32.14 o 
 -26   6  13      111.93       68.33     20.48 o 
 -24   6  13      735.49      757.26     46.64 o 
 -22   6  13      125.20      107.70     15.29 o 
 -20   6  13     1632.35     1607.28     48.20 o 
 -18   6  13       43.31       52.79     17.08 o 
 -16   6  13     2384.54     2484.41     72.06 o 
 -14   6  13     1692.49     1751.07     66.67 o 
 -12   6  13      651.97      754.97     26.24 o 
 -10   6  13     1909.63     1923.42     49.98 o 
  -8   6  13     1645.64     1704.01     36.47 o 
  -6   6  13       33.94       58.57     12.30 o 
  -4   6  13     2532.15     2585.27     52.24 o 
  -2   6  13     2615.05     2506.74     49.57 o 
   0   6  13      131.84      106.35     14.53 o 
   2   6  13      651.66      582.71     22.38 o 
   4   6  13     2335.90     2287.58     46.56 o 
   6   6  13       18.07       20.70     17.89 o 
   8   6  13     1197.15     1193.72     30.60 o 
  10   6  13       16.39       29.82     21.31 o 
  12   6  13      173.81      165.07     30.38 o 
  14   6  13      927.57      936.27     42.81 o 
  16   6  13     1104.46     1067.34     37.58 o 
  18   6  13      269.38      290.44     34.58 o 
  20   6  13       96.16      123.40     42.18 o 
 -25   7  13      525.80      472.72     46.01 o 
 -23   7  13      535.10      467.88     24.73 o 
 -21   7  13       16.72        8.22     22.91 o 
 -19   7  13      141.65      145.60     16.89 o 
 -17   7  13      851.60      848.07     30.04 o 
 -15   7  13      243.54      186.56     44.06 o 
 -13   7  13      178.34      218.49     26.18 o 
 -11   7  13      702.06      728.25     26.20 o 
  -9   7  13       20.93        2.02     11.32 o 
  -7   7  13       55.10       42.68      9.01 o 
  -5   7  13        2.70        6.94     10.21 o 
  -3   7  13      250.70      272.95     44.41 o 
  -1   7  13      152.54      139.03     15.47 o 
   1   7  13       69.83       53.12     23.63 o 
   3   7  13      270.02      243.66     14.09 o 
   5   7  13        0.90       23.51     16.95 o 
   7   7  13      370.12      372.27     16.36 o 
   9   7  13      177.87      146.09     13.67 o 
  11   7  13       29.25       46.68     15.66 o 
  13   7  13       10.47      -12.95     12.95 o 
  15   7  13       33.26       39.61     14.02 o 
  17   7  13       61.15       50.60     41.74 o 
  19   7  13      103.61      136.09     41.71 o 
 -24   8  13      238.44      238.72     35.97 o 
 -22   8  13     1158.58     1193.48     65.65 o 
 -20   8  13     1224.14     1209.00     49.22 o 
 -18   8  13      558.48      652.07     37.54 o 
 -16   8  13     1459.05     1424.23     51.36 o 
 -14   8  13      675.20      721.66     36.12 o 
 -12   8  13      161.87      126.35     39.82 o 
 -10   8  13     1075.78     1132.56     33.16 o 
  -8   8  13     1226.19     1155.10     28.83 o 
  -6   8  13        8.04       21.39     10.86 o 
  -4   8  13     1244.62     1247.05     28.68 o 
  -2   8  13     4303.67     4353.80    107.52 o 
   0   8  13     1345.69     1267.94     35.71 o 
   2   8  13      716.63      681.12     20.28 o 
   4   8  13      131.21      101.80     12.62 o 
   6   8  13        2.91       -3.34     25.77 o 
   8   8  13       48.04       97.56     13.16 o 
  10   8  13     1328.49     1347.48     36.89 o 
  12   8  13       74.07       74.74     14.64 o 
  14   8  13      770.67      780.55     55.23 o 
  16   8  13       99.07      106.80     25.77 o 
  18   8  13       48.68       39.78     24.44 o 
 -23   9  13      114.74      109.63     24.47 o 
 -21   9  13       77.01       66.77     79.27 o 
 -19   9  13       64.79       71.37     25.41 o 
 -17   9  13       29.90       50.95     29.34 o 
 -15   9  13       19.51       86.14     29.09 o 
 -13   9  13      184.93      246.71     29.78 o 
 -11   9  13        0.69      -14.47     24.25 o 
  -9   9  13      286.55      352.09     19.15 o 
  -7   9  13       26.91       19.20     10.73 o 
  -5   9  13        1.17       -0.97     13.06 o 
  -3   9  13      139.02      135.51     13.19 o 
  -1   9  13      941.17     1027.28     27.80 o 
   1   9  13      195.54      204.78     16.44 o 
   3   9  13       24.68       68.21     14.07 o 
   5   9  13      238.78      243.84     13.81 o 
   7   9  13      297.48      310.90     17.10 o 
   9   9  13      813.66      834.82     40.42 o 
  11   9  13        1.45       11.37     15.49 o 
  13   9  13      385.47      398.37     27.52 o 
  15   9  13       77.31       65.20     20.69 o 
  17   9  13      220.74      197.84     24.24 o 
 -22  10  13      264.45      258.38     33.75 o 
 -20  10  13        0.02      -24.57     24.57 o 
 -18  10  13      544.87      589.27     65.21 o 
 -16  10  13     1603.65     1776.11    157.86 o 
 -14  10  13      636.36      667.48     80.25 o 
 -12  10  13       23.16       62.23     60.51 o 
 -10  10  13      390.46      457.51     25.16 o 
  -8  10  13      824.66      777.23     31.51 o 
  -6  10  13      197.70      177.13     14.02 o 
  -4  10  13     1155.94     1250.32     44.22 o 
  -2  10  13      151.88      150.01     16.42 o 
   0  10  13      410.27      413.84     20.49 o 
   2  10  13      376.50      363.26     17.89 o 
   4  10  13     1225.38     1275.37     66.19 o 
   6  10  13       61.75       50.58     14.07 o 
   8  10  13      397.98      399.24     41.49 o 
  10  10  13      144.46      128.15     17.29 o 
  12  10  13      131.90      123.48     23.91 o 
  14  10  13       46.74       42.94     19.88 o 
  16  10  13      177.76      270.15     42.59 o 
 -21  11  13        6.96        4.96     26.80 o 
 -19  11  13      557.33      606.09     45.94 o 
 -17  11  13      108.71      101.65     22.32 o 
 -15  11  13       35.65        8.01     63.61 o 
 -13  11  13        1.43       33.59     24.74 o 
 -11  11  13       56.74       72.06     19.60 o 
  -9  11  13      155.83      153.37     35.37 o 
  -7  11  13      191.93      268.14     24.51 o 
  -5  11  13       26.86       39.39     23.32 o 
  -3  11  13       17.24       20.98     15.10 o 
  -1  11  13     2225.30     2290.68    136.89 o 
   1  11  13      258.97      252.47     13.93 o 
   3  11  13      966.53      974.07     31.14 o 
   5  11  13      113.84      122.05     23.66 o 
   7  11  13      720.51      820.53     33.05 o 
   9  11  13      368.52      467.01     26.33 o 
  11  11  13      757.77      841.29     35.18 o 
  13  11  13      619.44      644.06     46.07 o 
  15  11  13      203.76      174.25     28.61 o 
 -20  12  13      122.97      127.67     61.70 o 
 -18  12  13       36.10       71.99     60.98 o 
 -16  12  13       40.19       64.33     69.76 o 
 -14  12  13      144.63      168.29     25.74 o 
 -12  12  13      280.20      297.57     27.33 o 
 -10  12  13     2892.89     3292.42     85.51 o 
  -8  12  13      554.10      505.30     26.79 o 
  -6  12  13      123.49      124.49     20.44 o 
  -4  12  13      117.77      132.84     20.22 o 
  -2  12  13      246.81      238.23     21.46 o 
   0  12  13      138.85      112.72     15.81 o 
   2  12  13      628.46      566.35     25.96 o 
   4  12  13      159.76      152.91     17.29 o 
   6  12  13       10.61       36.07     14.02 o 
   8  12  13      784.93      857.98     28.85 o 
  10  12  13      155.74      169.79     23.83 o 
  12  12  13       28.04       29.49     20.62 o 
  14  12  13       62.72       46.91     36.66 o 
 -19  13  13      323.84      275.04     43.18 o 
 -17  13  13       81.81       43.43     24.88 o 
 -15  13  13       48.44       77.13     31.20 o 
 -13  13  13       54.32       51.63     23.04 o 
 -11  13  13       22.42      -15.33     24.20 o 
  -9  13  13       30.98       51.91     31.95 o 
  -7  13  13      258.72      308.39     21.28 o 
  -5  13  13      921.99      942.33     41.22 o 
  -3  13  13      183.26      248.30     26.12 o 
  -1  13  13       16.77       43.67     22.13 o 
   1  13  13      347.79      331.56     23.02 o 
   3  13  13       30.42       27.14     12.68 o 
   5  13  13      701.33      657.42     26.84 o 
   7  13  13      607.68      580.87     28.18 o 
   9  13  13        1.32        2.95     27.72 o 
  11  13  13        8.58      -59.87     85.71 o 
 -16  14  13      197.72      165.00     27.91 o 
 -14  14  13       13.43       26.85     39.17 o 
 -12  14  13       18.09       48.59     33.14 o 
 -10  14  13      113.40       97.88     21.06 o 
  -8  14  13      714.55      771.71     45.10 o 
  -6  14  13      122.43      173.14     28.45 o 
  -4  14  13      606.37      588.36     29.17 o 
  -2  14  13      490.42      490.63     34.84 o 
   0  14  13       55.28       35.72     18.61 o 
   2  14  13       46.50       70.99     20.40 o 
   4  14  13       20.33       22.25     19.66 o 
   6  14  13       11.10       -4.20     17.51 o 
   8  14  13       66.82       57.38     19.79 o 
  10  14  13      341.45      332.97     46.52 o 
 -13  15  13      311.04      312.52     31.82 o 
 -11  15  13      665.96      605.52     38.48 o 
  -9  15  13        2.34      -24.86     24.86 o 
  -7  15  13       51.16       60.35     20.68 o 
  -5  15  13       24.99        5.27     42.62 o 
  -3  15  13      267.23      307.88     28.63 o 
  -1  15  13      122.42      137.92     34.80 o 
   1  15  13      433.46      438.68     35.68 o 
   3  15  13        5.88       31.71     47.76 o 
   5  15  13      328.33      295.32     46.95 o 
   7  15  13      275.54      193.63     52.57 o 
  -8  16  13        5.59       16.14     24.17 o 
  -6  16  13        3.28       -2.61     24.24 o 
  -4  16  13      294.74      274.31     41.05 o 
  -2  16  13      224.98      217.55     36.19 o 
   0  16  13       78.26       41.08     19.78 o 
   2  16  13      539.82      494.79     32.33 o 
 -28   0  14      289.15      240.52     51.28 o 
 -26   0  14      371.35      306.67     38.60 o 
 -24   0  14      199.85      159.43     41.11 o 
 -22   0  14     1071.82     1029.99     43.43 o 
 -20   0  14      301.41      291.92     21.40 o 
 -18   0  14      448.57      491.58     26.68 o 
 -16   0  14     1196.53     1244.34     47.70 o 
 -14   0  14      634.73      682.77     27.49 o 
 -12   0  14        7.56        2.51      9.98 o 
 -10   0  14     5066.95     5355.32    132.00 o 
  -8   0  14       47.48       57.24     15.57 o 
  -6   0  14      122.58      131.06     15.50 o 
  -4   0  14      675.77      733.48     24.42 o 
  -2   0  14      203.56      211.90     14.56 o 
   0   0  14      137.97      148.25     13.43 o 
   2   0  14     1324.97     1391.58     41.11 o 
   4   0  14     1656.02     1657.40     46.89 o 
   6   0  14       37.59       42.74     10.17 o 
   8   0  14     3351.82     3576.28    116.87 o 
  10   0  14      175.63      198.97     19.08 o 
  12   0  14     1140.20     1299.70     43.37 o 
  14   0  14        8.40        1.26     18.89 o 
  16   0  14     2233.86     2475.62     87.24 o 
  18   0  14        0.69        3.14     18.89 o 
  20   0  14     1712.36     1578.82     87.62 o 
 -27   1  14       74.51       -3.33     24.92 o 
 -25   1  14       84.52       59.20     34.62 o 
 -23   1  14       43.59       51.52     18.52 o 
 -21   1  14      104.28       85.86     12.47 o 
 -19   1  14       80.77       71.88     14.38 o 
 -17   1  14      181.67      154.88     14.10 o 
 -15   1  14      279.47      273.56     18.17 o 
 -13   1  14       22.90        7.21      8.55 o 
 -11   1  14      233.28      227.59     12.53 o 
  -9   1  14       18.71       16.92      7.75 o 
  -7   1  14        0.05       -5.89      5.89 o 
  -5   1  14       12.40       22.65      7.91 o 
  -3   1  14      348.77      362.39     10.76 o 
  -1   1  14      139.17      122.14      8.25 o 
   1   1  14       10.50        0.22      7.10 o 
   3   1  14        4.07        1.60     17.86 o 
   5   1  14      271.48      273.09     12.86 o 
   7   1  14     1220.13     1246.59     33.61 o 
   9   1  14      396.86      387.23     16.97 o 
  11   1  14        4.26       -3.14     10.13 o 
  13   1  14        0.49        8.30     12.41 o 
  15   1  14       81.17       76.20     24.98 o 
  17   1  14       81.45      100.93     18.64 o 
  19   1  14        0.17       -7.35     14.80 o 
  21   1  14       34.55       29.94     24.22 o 
 -26   2  14       38.68       35.09     20.61 o 
 -24   2  14      235.33      265.47     22.97 o 
 -22   2  14      229.50      218.99     15.43 o 
 -20   2  14      463.55      477.32     18.58 o 
 -18   2  14      264.12      338.73     17.95 o 
 -16   2  14      406.36      366.44     24.38 o 
 -14   2  14      192.29      179.02     27.05 o 
 -12   2  14      523.27      529.02     17.83 o 
 -10   2  14      689.49      709.92     20.77 o 
  -8   2  14      225.50      229.09     10.65 o 
  -6   2  14      466.07      430.82     12.98 o 
  -4   2  14     1130.32     1181.76     38.63 o 
  -2   2  14      405.21      384.17     11.45 o 
   0   2  14      251.39      221.42     11.39 o 
   2   2  14      600.59      611.45     16.04 o 
   4   2  14     1608.89     1741.16     38.76 o 
   6   2  14      760.68      685.44     23.19 o 
   8   2  14      111.44      151.48     13.69 o 
  10   2  14     1507.09     1537.62     42.18 o 
  12   2  14       13.98        2.36     12.44 o 
  14   2  14     1862.51     2090.19     55.88 o 
  16   2  14      861.08      874.02     30.32 o 
  18   2  14      173.80      164.75     21.37 o 
  20   2  14        5.68       -4.05     20.88 o 
 -27   3  14      371.38      332.41     30.69 o 
 -25   3  14       21.04       43.80     35.05 o 
 -23   3  14      229.12      250.85     32.32 o 
 -21   3  14        0.69       21.87     15.72 o 
 -19   3  14       11.34        3.11     12.36 o 
 -17   3  14      220.80      264.76     17.17 o 
 -15   3  14       77.52      105.22     11.38 o 
 -13   3  14      234.02      246.70     18.61 o 
 -11   3  14       32.67       23.76      7.99 o 
  -9   3  14      960.17      972.01     22.47 o 
  -7   3  14      236.31      233.19     10.19 o 
  -5   3  14     1288.18     1322.69     24.91 o 
  -3   3  14       65.41       41.20     12.55 o 
  -1   3  14        0.08       -2.03      5.31 o 
   1   3  14        1.52        6.94      5.67 o 
   3   3  14      715.90      674.63     24.57 o 
   5   3  14     1672.44     1660.58     50.12 o 
   7   3  14       53.88       55.19     18.48 o 
   9   3  14      643.26      600.54     22.12 o 
  11   3  14      209.96      212.69     17.06 o 
  13   3  14      197.30      176.58     13.90 o 
  15   3  14       48.44       52.34     22.82 o 
  17   3  14       24.03       29.40     15.72 o 
  19   3  14        0.05      -15.43     16.60 o 
 -26   4  14       30.53       45.87     26.49 o 
 -24   4  14       77.63       76.54     16.06 o 
 -22   4  14      667.33      646.45     46.26 o 
 -20   4  14      313.38      339.50     52.57 o 
 -18   4  14       78.94      113.50     15.69 o 
 -16   4  14       29.52       47.52     12.68 o 
 -14   4  14        8.56        2.29      9.11 o 
 -12   4  14      304.57      288.35     17.30 o 
 -10   4  14        6.86        3.10     13.84 o 
  -8   4  14       33.22       45.95      5.36 o 
  -6   4  14        7.52       19.86     10.40 o 
  -4   4  14      102.54      125.63     19.08 o 
  -2   4  14      807.95      832.43     38.98 o 
   0   4  14     1620.17     1581.93     48.89 o 
   2   4  14      273.61      307.54     15.62 o 
   4   4  14       69.45       80.23     11.25 o 
   6   4  14      575.26      581.06     43.75 o 
   8   4  14      966.95      954.29     35.75 o 
  10   4  14      626.14      617.94     26.02 o 
  12   4  14       21.26       23.15     15.38 o 
  14   4  14      856.44      926.26     32.58 o 
  16   4  14       76.98       63.94     26.57 o 
  18   4  14       96.49       77.44     29.20 o 
  20   4  14       73.04       10.39     35.43 o 
 -25   5  14      285.58      251.97     24.89 o 
 -23   5  14        0.17        2.02     31.32 o 
 -21   5  14      399.82      391.58     26.88 o 
 -19   5  14       45.86       23.79     15.31 o 
 -17   5  14       46.55       36.91     14.75 o 
 -15   5  14      157.93      166.25     12.60 o 
 -13   5  14      968.72      965.30     24.75 o 
 -11   5  14     1657.34     1694.12     44.96 o 
  -9   5  14      359.41      386.76     16.73 o 
  -7   5  14      610.01      627.08     18.40 o 
  -5   5  14       65.45       68.41     19.39 o 
  -3   5  14      315.76      331.81     31.07 o 
  -1   5  14     2458.46     2391.98     47.64 o 
   1   5  14     1182.45     1137.49     68.67 o 
   3   5  14      388.08      354.82     37.31 o 
   5   5  14      361.41      385.27     16.31 o 
   7   5  14        0.20       -1.02     11.23 o 
   9   5  14       84.38       66.50     17.66 o 
  11   5  14       35.32       47.48     17.94 o 
  13   5  14      563.33      580.54     32.84 o 
  15   5  14       58.86       26.72     22.56 o 
  17   5  14       26.17       41.07     30.47 o 
  19   5  14       92.55       99.35     23.97 o 
 -26   6  14        0.00       55.77     24.49 o 
 -24   6  14        1.51       38.99     16.38 o 
 -22   6  14      199.88      171.54     21.57 o 
 -20   6  14        6.00       24.81     20.05 o 
 -18   6  14      850.05      839.11     30.41 o 
 -16   6  14        0.17        7.90     20.56 o 
 -14   6  14       50.15       97.98     26.42 o 
 -12   6  14      121.75      113.84     11.72 o 
 -10   6  14      469.12      395.99     18.98 o 
  -8   6  14      175.42      179.14     19.46 o 
  -6   6  14      181.23      165.31     15.92 o 
  -4   6  14      403.73      443.95     19.02 o 
  -2   6  14     1481.96     1468.79     33.86 o 
   0   6  14       26.44       33.22      9.49 o 
   2   6  14      115.80      116.29     11.22 o 
   4   6  14      268.34      270.97     14.78 o 
   6   6  14        3.72        7.38     15.69 o 
   8   6  14       31.36       39.55     12.80 o 
  10   6  14       92.38       67.63     30.79 o 
  12   6  14      121.62      118.26     27.27 o 
  14   6  14       13.81        2.62     20.51 o 
  16   6  14       81.97       88.95     23.96 o 
  18   6  14        0.18       19.22     47.61 o 
 -25   7  14      478.74      452.20     89.94 o 
 -23   7  14      930.69      921.77     52.54 o 
 -21   7  14      378.68      494.72     38.95 o 
 -19   7  14     4134.30     4393.03    127.95 o 
 -17   7  14      584.17      666.13     78.49 o 
 -15   7  14        6.22      -16.00     30.41 o 
 -13   7  14      427.31      491.90     44.19 o 
 -11   7  14       25.69       37.49     23.32 o 
  -9   7  14      571.03      598.63     21.79 o 
  -7   7  14     1048.49     1148.16     65.94 o 
  -5   7  14     2698.64     2743.86     57.71 o 
  -3   7  14      682.44      719.17     20.29 o 
  -1   7  14     1002.39     1098.74     28.18 o 
   1   7  14     1528.21     1408.57     33.89 o 
   3   7  14       45.22       30.20     12.57 o 
   5   7  14      566.60      533.01     22.08 o 
   7   7  14      290.82      255.54     22.09 o 
   9   7  14      120.31       90.26     23.44 o 
  11   7  14      171.16      175.98     15.96 o 
  13   7  14       74.05       57.35     35.37 o 
  15   7  14      354.99      414.21     62.08 o 
  17   7  14        6.23       40.31     25.07 o 
 -24   8  14      132.48       51.57     29.18 o 
 -22   8  14       82.92      110.11     35.84 o 
 -20   8  14      314.89      374.86    105.16 o 
 -18   8  14      450.80      436.16     29.68 o 
 -16   8  14       44.18       51.49     25.14 o 
 -14   8  14       83.88       50.22     19.18 o 
 -12   8  14      167.44      142.88     21.35 o 
 -10   8  14        6.21       17.03     16.35 o 
  -8   8  14      208.36      233.93     13.42 o 
  -6   8  14      173.78      128.39     14.53 o 
  -4   8  14      203.42      194.43     15.91 o 
  -2   8  14     1006.94     1022.51     27.59 o 
   0   8  14       21.32       43.83     15.69 o 
   2   8  14      279.12      292.05     17.84 o 
   4   8  14      449.46      460.60     18.53 o 
   6   8  14       26.45       21.53     15.13 o 
   8   8  14      132.43      115.78     15.00 o 
  10   8  14      125.65       98.64     16.56 o 
  12   8  14      142.37      150.58     24.76 o 
  14   8  14        5.29       -7.63     21.97 o 
  16   8  14       15.56       -2.62     28.21 o 
 -23   9  14      261.12      260.38     78.11 o 
 -21   9  14      117.66      112.30     31.13 o 
 -19   9  14       57.31       64.35     82.51 o 
 -17   9  14        0.19       68.38     32.76 o 
 -15   9  14      986.42     1052.94     50.37 o 
 -13   9  14     3063.92     3422.78    103.41 o 
 -11   9  14       46.18       54.78     21.03 o 
  -9   9  14        8.12       -1.74     14.90 o 
  -7   9  14      607.87      686.17     24.56 o 
  -5   9  14     1064.77      894.57     30.82 o 
  -3   9  14       39.42       13.37     11.28 o 
  -1   9  14     4126.10     4418.31     85.93 o 
   1   9  14       78.74      106.46     33.89 o 
   3   9  14      143.00      157.61     18.23 o 
   5   9  14      144.06      171.96     14.00 o 
   7   9  14       67.10       66.82     24.01 o 
   9   9  14      115.94      159.68     19.14 o 
  11   9  14      509.40      510.69     25.92 o 
  13   9  14      233.80      221.12     27.27 o 
  15   9  14      116.11      156.05     45.25 o 
 -22  10  14      253.52      243.59     38.35 o 
 -20  10  14      413.53      356.18     37.31 o 
 -18  10  14       11.88       50.46     26.93 o 
 -16  10  14        0.40      -23.37     23.37 o 
 -14  10  14      100.31       75.40     25.08 o 
 -12  10  14       18.33       17.51     15.57 o 
 -10  10  14      165.81      164.62     17.24 o 
  -8  10  14      215.56      223.48     19.53 o 
  -6  10  14       79.18       72.37     16.06 o 
  -4  10  14      215.67      226.31     36.44 o 
  -2  10  14      402.16      378.19     20.03 o 
   0  10  14     1408.84     1465.29     37.92 o 
   2  10  14      108.63      103.09     14.38 o 
   4  10  14      214.35      200.53     22.22 o 
   6  10  14      399.52      384.27     47.61 o 
   8  10  14      133.33      143.72     17.81 o 
  10  10  14      536.41      565.49     54.01 o 
  12  10  14        8.20       40.71     16.80 o 
  14  10  14     1194.13     1160.28     45.12 o 
 -19  11  14      296.80      241.40     35.51 o 
 -17  11  14      216.06      306.08     50.12 o 
 -15  11  14       97.08       68.20     27.55 o 
 -13  11  14       12.22       -7.61     43.94 o 
 -11  11  14     1158.97     1036.92     50.97 o 
  -9  11  14      166.54      174.21     26.53 o 
  -7  11  14     1749.63     2169.76     63.32 o 
  -5  11  14      272.56      275.40     23.54 o 
  -3  11  14      199.59      192.24     42.74 o 
  -1  11  14      500.92      504.91     21.00 o 
   1  11  14       44.62       30.92     13.22 o 
   3  11  14      851.21      852.08     50.40 o 
   5  11  14     1666.16     1882.95     50.44 o 
   7  11  14      511.67      463.34     27.40 o 
   9  11  14       90.58       66.30     18.30 o 
  11  11  14       60.40       20.27     27.37 o 
  13  11  14       24.01       72.65     73.88 o 
 -18  12  14      273.65      243.59     43.81 o 
 -16  12  14      105.70      126.22     42.71 o 
 -14  12  14      540.49      530.88     30.72 o 
 -12  12  14        8.47       22.74     16.85 o 
 -10  12  14       45.54       37.23     25.33 o 
  -8  12  14      295.76      304.56     22.90 o 
  -6  12  14        0.03      -14.07     35.15 o 
  -4  12  14      475.43      531.56     28.68 o 
  -2  12  14      207.25      257.69     37.47 o 
   0  12  14      184.61      219.93     20.24 o 
   2  12  14      252.09      244.11     21.19 o 
   4  12  14      234.30      212.12     20.37 o 
   6  12  14       26.03       17.38     21.03 o 
   8  12  14       40.45       29.60     16.59 o 
  10  12  14      367.67      329.02     21.77 o 
  12  12  14      225.26      195.20     21.59 o 
 -17  13  14      585.60      591.76     64.59 o 
 -15  13  14        0.11        5.76     36.34 o 
 -13  13  14       31.33       36.81     37.75 o 
 -11  13  14       35.93       84.25     28.84 o 
  -9  13  14        0.46       19.92     16.85 o 
  -7  13  14      268.79      298.91     44.91 o 
  -5  13  14       11.63        5.69     20.11 o 
  -3  13  14       34.52       52.70     26.86 o 
  -1  13  14     1003.68     1171.58     48.30 o 
   1  13  14        8.13      -18.25     26.90 o 
   3  13  14       51.84       45.57     16.56 o 
   5  13  14       31.15       -3.34     26.36 o 
   7  13  14        0.32       12.48     17.79 o 
   9  13  14      277.89      247.66     29.78 o 
 -14  14  14        8.37       50.59     25.36 o 
 -12  14  14       88.55      101.37     74.19 o 
 -10  14  14      815.92      784.50     42.10 o 
  -8  14  14      138.15      190.13     28.66 o 
  -6  14  14       96.66      121.11     23.39 o 
  -4  14  14       72.37       74.64     20.01 o 
  -2  14  14        9.43      -17.03     27.50 o 
   0  14  14      109.95      127.99     25.55 o 
   2  14  14       44.01       69.34     23.03 o 
   4  14  14      798.13      751.49     40.20 o 
   6  14  14        5.26      -27.93     27.93 o 
  -9  15  14       12.28       42.46     38.65 o 
  -7  15  14       43.96       36.26     27.91 o 
  -5  15  14      562.58      525.23     30.24 o 
  -3  15  14       24.33       13.11     28.10 o 
  -1  15  14      397.48      412.16     53.82 o 
   1  15  14      188.13      186.77     29.43 o 
   3  15  14        1.87       23.16     46.26 o 
 -25   1  15      490.38      419.79     31.28 o 
 -23   1  15      248.15      231.35     43.06 o 
 -21   1  15      898.50      904.22     34.11 o 
 -19   1  15      317.25      307.08     21.94 o 
 -17   1  15       31.80       49.44     11.13 o 
 -15   1  15      272.39      324.71     18.39 o 
 -13   1  15     1646.06     1682.07     37.01 o 
 -11   1  15      402.04      354.06     15.30 o 
  -9   1  15      996.96      993.72     23.98 o 
  -7   1  15     1052.84     1123.62     27.23 o 
  -5   1  15      216.94      194.72     10.23 o 
  -3   1  15      127.11      136.74      8.99 o 
  -1   1  15      785.46      849.24     21.14 o 
   1   1  15     2705.56     2760.33     53.03 o 
   3   1  15       48.82       62.37      9.67 o 
   5   1  15     3891.11     4004.60     98.48 o 
   7   1  15      288.04      349.61     16.51 o 
   9   1  15       58.93       44.27     13.91 o 
  11   1  15     1226.72     1270.23     32.03 o 
  13   1  15     1644.45     1704.45     39.39 o 
  15   1  15     1614.76     1685.03     88.15 o 
  17   1  15      571.22      509.63     26.38 o 
  19   1  15     1815.21     1580.58     81.50 o 
 -26   2  15        3.87       -1.13     22.24 o 
 -24   2  15        0.02       -3.85     15.88 o 
 -22   2  15      184.51      183.88     34.77 o 
 -20   2  15       79.84       96.39     48.71 o 
 -18   2  15       10.16        3.75     15.06 o 
 -16   2  15       12.59        8.41     11.88 o 
 -14   2  15       20.88        7.33     11.33 o 
 -12   2  15        0.35       -6.94      8.79 o 
 -10   2  15     1596.42     1672.74     35.32 o 
  -8   2  15       64.36       68.84      9.30 o 
  -6   2  15       35.28       38.66     17.61 o 
  -4   2  15       16.26       20.72     12.84 o 
  -2   2  15        1.66       11.35      7.13 o 
   0   2  15        4.72        8.70      7.37 o 
   2   2  15      120.93      107.57      9.81 o 
   4   2  15        0.05        8.95     20.71 o 
   6   2  15      580.14      521.44     25.36 o 
   8   2  15       71.69       66.60     12.69 o 
  10   2  15      316.12      319.18     15.68 o 
  12   2  15       10.26       17.04     12.73 o 
  14   2  15       33.23       28.47     18.62 o 
  16   2  15        5.08       23.40     17.04 o 
  18   2  15      830.81      719.43     38.63 o 
 -25   3  15      142.81      159.14     29.75 o 
 -23   3  15       54.34       39.94     18.67 o 
 -21   3  15      188.66      204.72     22.53 o 
 -19   3  15     1274.41     1202.55     36.30 o 
 -17   3  15      188.00      198.52     12.97 o 
 -15   3  15      349.40      402.26     16.33 o 
 -13   3  15     2476.30     2619.32     97.57 o 
 -11   3  15        7.39        1.20     11.81 o 
  -9   3  15        2.85        1.63      8.38 o 
  -7   3  15      558.84      603.39     17.33 o 
  -5   3  15     1218.06     1165.22     32.45 o 
  -3   3  15       45.80       33.36     22.97 o 
  -1   3  15     1348.29     1407.48     37.88 o 
   1   3  15       69.89       60.56     16.46 o 
   3   3  15      418.89      444.45     20.29 o 
   5   3  15      261.67      287.26     15.60 o 
   7   3  15     2015.03     2069.64     45.74 o 
   9   3  15     1440.33     1565.07     49.71 o 
  11   3  15     1489.95     1624.22     68.54 o 
  13   3  15      846.75      910.42     71.08 o 
  15   3  15      391.79      415.92     24.14 o 
  17   3  15      197.97      173.86     21.99 o 
 -24   4  15      161.20      125.34     39.70 o 
 -22   4  15        3.58        3.95     35.46 o 
 -20   4  15        0.31        4.09     16.47 o 
 -18   4  15       73.93       46.96     15.50 o 
 -16   4  15       67.59       65.13     12.27 o 
 -14   4  15      172.40      146.11     13.59 o 
 -12   4  15     2296.55     2390.52     67.76 o 
 -10   4  15      331.20      429.67     22.16 o 
  -8   4  15      814.82      899.55     26.51 o 
  -6   4  15       75.72       84.29     22.97 o 
  -4   4  15      414.98      467.00     19.43 o 
  -2   4  15      191.17      185.94     15.16 o 
   0   4  15      432.10      434.80     21.79 o 
   2   4  15       64.90       72.54     14.42 o 
   4   4  15      121.03      161.39     20.24 o 
   6   4  15      617.55      602.25     25.39 o 
   8   4  15      624.22      670.31     25.84 o 
  10   4  15       61.61       44.43     20.50 o 
  12   4  15        0.02       -7.09     16.32 o 
  14   4  15        7.54       73.72     18.74 o 
  16   4  15       23.92       -6.76     21.48 o 
  18   4  15       10.18       80.47     42.24 o 
 -25   5  15      643.12      557.14     46.26 o 
 -23   5  15      342.98      372.49     36.10 o 
 -21   5  15      570.20      608.86     33.30 o 
 -19   5  15      597.48      588.34     31.69 o 
 -17   5  15       26.25       32.53     22.17 o 
 -15   5  15       61.48      112.94     21.30 o 
 -13   5  15        6.12       20.99     12.94 o 
 -11   5  15      306.07      295.80     33.64 o 
  -9   5  15      358.27      354.89     24.10 o 
  -7   5  15      624.25      687.47     23.66 o 
  -5   5  15      283.67      275.88     17.53 o 
  -3   5  15     1356.81     1539.87     37.77 o 
  -1   5  15       13.04       31.93     24.13 o 
   1   5  15      545.58      555.24     19.97 o 
   3   5  15      291.36      304.25     20.75 o 
   5   5  15        5.86       -7.94     11.52 o 
   7   5  15       38.96       41.44     38.29 o 
   9   5  15      402.79      465.17     23.22 o 
  11   5  15      285.23      357.96     24.38 o 
  13   5  15      128.27      137.14     18.92 o 
  15   5  15       37.87       55.89     20.81 o 
  17   5  15       98.56       82.20     33.80 o 
 -24   6  15        3.33       46.27     23.22 o 
 -22   6  15      138.84       99.07     20.51 o 
 -20   6  15       11.21       13.71     23.90 o 
 -18   6  15      599.25      719.18     85.27 o 
 -16   6  15      144.58      176.11     25.53 o 
 -14   6  15       24.23       43.87     16.23 o 
 -12   6  15       25.47       16.74     11.28 o 
 -10   6  15      235.00      226.26     31.57 o 
  -8   6  15       53.74       68.31     28.46 o 
  -6   6  15      825.21      784.10     37.25 o 
  -4   6  15     2633.25     2992.30     63.88 o 
  -2   6  15      451.41      529.43     19.87 o 
   0   6  15       11.16       18.01     12.87 o 
   2   6  15     2336.18     2419.51     54.70 o 
   4   6  15      866.88      824.62     26.21 o 
   6   6  15        0.27      -16.82     16.82 o 
   8   6  15        0.62      -13.81     16.39 o 
  10   6  15       47.53       98.93     16.84 o 
  12   6  15      132.25      124.43     27.33 o 
  14   6  15      276.97      299.40     62.55 o 
  16   6  15       34.72       41.10     36.57 o 
 -23   7  15       33.28       22.41     28.67 o 
 -21   7  15        5.63       40.87     30.06 o 
 -19   7  15      916.27      987.68    100.68 o 
 -17   7  15       47.30       67.38     33.55 o 
 -15   7  15      391.58      424.33     28.78 o 
 -13   7  15        5.56       -3.51     17.89 o 
 -11   7  15       79.72      112.05     21.10 o 
  -9   7  15      127.92      120.81     11.31 o 
  -7   7  15      228.97      302.03     15.87 o 
  -5   7  15       67.88      107.39     17.64 o 
  -3   7  15       21.95        2.56      5.71 o 
  -1   7  15      242.11      255.66     30.32 o 
   1   7  15        0.21        9.45     18.17 o 
   3   7  15      325.89      360.00     19.87 o 
   5   7  15       27.40       34.83     17.92 o 
   7   7  15       17.54       20.61     16.04 o 
   9   7  15        4.90       16.88     25.17 o 
  11   7  15        3.79        8.01     21.69 o 
  13   7  15        0.47       14.02     20.83 o 
  15   7  15       79.33       14.15     48.96 o 
 -22   8  15      190.99      228.13     38.19 o 
 -20   8  15        7.04       -2.51     36.34 o 
 -18   8  15       54.56       33.38     26.23 o 
 -16   8  15       65.63       51.47     44.31 o 
 -14   8  15      432.30      457.84     33.44 o 
 -12   8  15      341.95      346.18     22.36 o 
 -10   8  15       33.69       52.85     22.44 o 
  -8   8  15        0.55       -2.37     21.91 o 
  -6   8  15      341.20      319.82     18.72 o 
  -4   8  15     1849.50     1907.57     47.85 o 
  -2   8  15      177.31      136.82     15.94 o 
   0   8  15       22.48       26.15     10.77 o 
   2   8  15      656.91      693.31     24.39 o 
   4   8  15     1104.01     1145.61     30.14 o 
   6   8  15      126.15      162.38     15.87 o 
   8   8  15      565.28      540.54     27.52 o 
  10   8  15       62.44       89.29     32.29 o 
  12   8  15        0.58       30.06     20.17 o 
  14   8  15      342.46      360.96     29.95 o 
 -21   9  15        3.37      -27.03     71.68 o 
 -19   9  15     1164.64     1227.95    119.10 o 
 -17   9  15        0.23      -16.87     21.55 o 
 -15   9  15        0.01        9.50     47.80 o 
 -13   9  15      651.16      826.36     38.30 o 
 -11   9  15        4.01       10.29     16.24 o 
  -9   9  15      315.98      327.00     23.32 o 
  -7   9  15      177.84      176.18     17.39 o 
  -5   9  15      353.67      347.68     17.66 o 
  -3   9  15       69.40       63.51     12.88 o 
  -1   9  15       78.37      127.46     16.75 o 
   1   9  15       55.82       91.45     26.96 o 
   3   9  15       34.49       25.59     17.27 o 
   5   9  15       14.75      -16.66     16.66 o 
   7   9  15        9.82       27.84     16.94 o 
   9   9  15       67.96       74.06     25.14 o 
  11   9  15      184.90      208.92     23.27 o 
  13   9  15      132.66       95.43     19.63 o 
 -20  10  15      218.15      135.14     46.01 o 
 -18  10  15        0.17        6.77     24.89 o 
 -16  10  15      200.81      183.14     37.43 o 
 -14  10  15      458.15      434.64     32.13 o 
 -12  10  15      105.61       94.10     26.06 o 
 -10  10  15      399.62      480.35     26.38 o 
  -8  10  15     1450.50     1433.83     44.16 o 
  -6  10  15       93.83       88.46     20.46 o 
  -4  10  15      218.93      217.36     28.50 o 
  -2  10  15        0.05        6.07     31.35 o 
   0  10  15       65.99       70.35     14.33 o 
   2  10  15       50.08       68.14     14.37 o 
   4  10  15        1.22       13.62     15.43 o 
   6  10  15        0.06        5.58     14.42 o 
   8  10  15      549.99      529.66     42.96 o 
  10  10  15      908.36      902.79     40.67 o 
  12  10  15       67.98       68.08     27.31 o 
 -17  11  15      166.58      144.29     31.79 o 
 -15  11  15        5.16      -28.98     31.01 o 
 -13  11  15      903.25     1055.75     51.62 o 
 -11  11  15        7.32       23.76     52.47 o 
  -9  11  15      105.35      122.03     22.54 o 
  -7  11  15      303.34      345.51     85.55 o 
  -5  11  15      110.47      129.97     71.87 o 
  -3  11  15       14.78       20.75     17.85 o 
  -1  11  15      216.91      172.07     26.61 o 
   1  11  15        2.28       14.51     21.31 o 
   3  11  15       47.57       96.92     19.14 o 
   5  11  15        0.79       -1.97     16.32 o 
   7  11  15        5.60       36.53     17.39 o 
   9  11  15        0.01       -8.49     16.02 o 
  11  11  15       94.97       28.39     34.90 o 
 -16  12  15      108.93       82.28     45.82 o 
 -14  12  15       95.18       36.24     27.89 o 
 -12  12  15      260.02      263.32     90.45 o 
 -10  12  15       30.18       31.21     33.17 o 
  -8  12  15      112.65      182.89     50.43 o 
  -6  12  15      161.21      181.49     22.41 o 
  -4  12  15       11.89        1.24     17.55 o 
  -2  12  15      131.11      144.51     21.75 o 
   0  12  15       48.04       28.40     19.77 o 
   2  12  15        0.02       -7.24     24.51 o 
   4  12  15        3.95       -4.59     21.03 o 
   6  12  15      243.34      196.97     34.43 o 
   8  12  15        0.89       42.27     30.98 o 
 -13  13  15      461.02      423.16     96.66 o 
 -11  13  15      338.73      288.56     53.38 o 
  -9  13  15      432.65      405.56     46.64 o 
  -7  13  15      128.29      145.01     22.67 o 
  -5  13  15       17.58       40.84     38.26 o 
  -3  13  15      368.20      399.26     44.12 o 
  -1  13  15       63.84       62.59     50.37 o 
   1  13  15      407.81      476.66     47.04 o 
   3  13  15       81.15       94.18     26.07 o 
   5  13  15      329.49      264.66     26.22 o 
   7  13  15        7.96      -26.26     44.56 o 
 -10  14  15        4.82       16.66     24.88 o 
  -8  14  15        0.01       34.72     39.83 o 
  -6  14  15        8.07      -41.51     58.03 o 
  -4  14  15     1756.34     1708.73     66.17 o 
  -2  14  15       86.80       82.95     23.50 o 
   0  14  15        0.19       26.91     23.22 o 
   2  14  15        0.01      -14.11     19.80 o 
 -24   0  16      627.81      556.99     59.13 o 
 -22   0  16     1050.75     1095.27     67.98 o 
 -20   0  16        1.55       -8.72     31.26 o 
 -18   0  16      156.32      182.34     18.26 o 
 -16   0  16      602.17      660.74     28.31 o 
 -14   0  16       45.12       18.14     18.14 o 
 -12   0  16     1177.74     1244.34     42.43 o 
 -10   0  16     2676.38     2906.76     89.13 o 
  -8   0  16       43.66       25.11     13.06 o 
  -6   0  16       96.20       50.97     11.80 o 
  -4   0  16      246.02      211.14     16.01 o 
  -2   0  16      182.45      234.31     18.39 o 
   0   0  16      148.53      156.29     18.14 o 
   2   0  16      370.63      363.48     22.91 o 
   4   0  16     1520.35     1686.08     55.55 o 
   6   0  16      929.54      853.37     38.04 o 
   8   0  16        1.22      -17.01     17.01 o 
  10   0  16       98.02       70.42     19.33 o 
  12   0  16      249.46      273.41     24.04 o 
  14   0  16      771.19      694.63     35.65 o 
  16   0  16     1315.02     1073.86     64.02 o 
 -25   1  16       12.88       23.91     43.62 o 
 -23   1  16       37.94       35.09     31.35 o 
 -21   1  16       27.85       24.48     15.06 o 
 -19   1  16      232.78      201.98     13.48 o 
 -17   1  16      164.43      192.30     13.71 o 
 -15   1  16        3.78       -6.28     11.53 o 
 -13   1  16       64.48       58.60     10.91 o 
 -11   1  16      518.12      522.22     17.28 o 
  -9   1  16     1785.47     1825.94     41.74 o 
  -7   1  16      424.14      432.89     15.43 o 
  -5   1  16      191.09      178.79     11.63 o 
  -3   1  16     2898.99     2935.83     59.43 o 
  -1   1  16       82.31       90.42     10.02 o 
   1   1  16        7.48       12.33     14.06 o 
   3   1  16     1123.62     1231.28     29.19 o 
   5   1  16      971.62     1035.62     27.36 o 
   7   1  16      259.11      270.53     29.22 o 
   9   1  16     1132.96     1177.77     38.70 o 
  11   1  16        9.57       27.88     15.33 o 
  13   1  16      408.80      465.49     26.99 o 
  15   1  16       12.88        6.44     17.03 o 
  17   1  16       65.43       70.36     22.56 o 
 -24   2  16      302.37      249.13     22.03 o 
 -22   2  16      216.39      214.58     20.61 o 
 -20   2  16        0.62        8.45     12.70 o 
 -18   2  16      902.85      975.03     30.40 o 
 -16   2  16     1163.04     1191.34     31.18 o 
 -14   2  16     1219.74     1288.60     30.45 o 
 -12   2  16     1278.44     1324.38     31.41 o 
 -10   2  16        0.46       16.44      9.01 o 
  -8   2  16        0.02       14.18      8.96 o 
  -6   2  16      382.89      355.68     29.00 o 
  -4   2  16      737.13      771.68     20.59 o 
  -2   2  16       90.46      108.58     14.00 o 
   0   2  16        0.38        2.78     15.47 o 
   2   2  16      584.59      602.13     19.08 o 
   4   2  16      117.00      126.01     21.18 o 
   6   2  16       53.16      110.95     17.67 o 
   8   2  16      586.63      560.25     43.47 o 
  10   2  16      586.35      591.38     38.44 o 
  12   2  16      214.48      230.96     17.42 o 
  14   2  16       11.83       39.35     19.73 o 
  16   2  16      197.71      195.62     30.88 o 
 -23   3  16        2.28      -10.18     18.48 o 
 -21   3  16        9.02       -1.75     10.94 o 
 -19   3  16       45.29        9.70     14.20 o 
 -17   3  16       14.42       26.15     14.12 o 
 -15   3  16       91.86       96.76     11.47 o 
 -13   3  16     1735.69     1647.99     40.61 o 
 -11   3  16      220.71      232.68     17.49 o 
  -9   3  16      422.36      410.24     60.95 o 
  -7   3  16     1544.92     1728.31     49.32 o 
  -5   3  16     1336.16     1426.61     60.88 o 
  -3   3  16      190.92      175.90     26.44 o 
  -1   3  16     1275.89     1425.79     80.34 o 
   1   3  16      241.99      222.41     37.06 o 
   3   3  16       16.58      -18.58     18.58 o 
   5   3  16      474.37      469.90     21.70 o 
   7   3  16      540.91      581.00     58.18 o 
   9   3  16      121.43      112.12     36.72 o 
  11   3  16      491.70      486.49     48.20 o 
  13   3  16      145.49      167.72     22.72 o 
  15   3  16       75.80       57.68     28.50 o 
 -24   4  16      430.98      429.29     33.99 o 
 -22   4  16     1075.73     1055.25     47.49 o 
 -20   4  16      112.52      134.83     27.63 o 
 -18   4  16      456.32      485.65    103.91 o 
 -16   4  16       91.50      116.28     69.07 o 
 -14   4  16      338.87      308.26     18.86 o 
 -12   4  16       13.34       28.94     18.23 o 
 -10   4  16     1411.48     1458.59     42.61 o 
  -8   4  16      882.23     1015.57     59.82 o 
  -6   4  16       73.32       76.48     15.65 o 
  -4   4  16     1780.05     1850.85    106.11 o 
  -2   4  16        1.67       15.06     15.75 o 
   0   4  16       95.37      104.04     14.73 o 
   2   4  16      137.18       99.72     40.26 o 
   4   4  16      203.96      221.39     94.31 o 
   6   4  16       39.96       13.81     20.71 o 
   8   4  16        0.06       26.11     18.99 o 
  10   4  16      111.70      139.71     22.85 o 
  12   4  16      149.74      149.99     19.36 o 
  14   4  16      606.11      608.61     35.57 o 
  16   4  16       59.92       48.83     31.51 o 
 -23   5  16       35.42        0.99     48.33 o 
 -21   5  16        7.93       62.59     24.98 o 
 -19   5  16      867.23      941.76    105.35 o 
 -17   5  16      131.13      242.46     31.81 o 
 -15   5  16       23.14       18.33     63.14 o 
 -13   5  16       72.43       83.34     15.04 o 
 -11   5  16      121.50       72.66     18.14 o 
  -9   5  16      315.23      278.75     30.82 o 
  -7   5  16      747.85      824.76     81.00 o 
  -5   5  16       46.81       44.98     18.01 o 
  -3   5  16       76.69       72.80     20.56 o 
  -1   5  16     1605.92     1776.99     48.89 o 
   1   5  16     2318.73     2459.82     57.88 o 
   3   5  16       46.43       89.14     19.09 o 
   5   5  16     1979.75     2094.11     56.55 o 
   7   5  16      248.70      326.31     23.85 o 
   9   5  16        0.91       20.55     20.07 o 
  11   5  16      769.24      794.01     36.11 o 
  13   5  16       30.50       26.65     42.65 o 
  15   5  16       74.40        3.65     63.90 o 
 -22   6  16      303.17      329.53     35.81 o 
 -20   6  16        0.02      -11.97     30.61 o 
 -18   6  16       47.94       48.62     20.91 o 
 -16   6  16      544.63      538.47     34.08 o 
 -14   6  16        0.86       19.86     20.00 o 
 -12   6  16       78.57      100.91     23.31 o 
 -10   6  16       50.29       32.69     13.83 o 
  -8   6  16       40.46       34.86     17.23 o 
  -6   6  16       78.91       43.06     17.68 o 
  -4   6  16     1531.16     1740.86     49.38 o 
  -2   6  16      499.69      537.27     32.23 o 
   0   6  16      122.75      140.93     21.47 o 
   2   6  16       96.52      106.76     17.03 o 
   4   6  16       53.54       72.14     16.72 o 
   6   6  16      238.63      206.63     21.37 o 
   8   6  16      185.57      145.67     39.04 o 
  10   6  16       19.03       48.01     28.28 o 
  12   6  16      195.64      247.66     60.26 o 
  14   6  16        0.14      -29.65     34.40 o 
 -21   7  16      212.12      147.99     27.24 o 
 -19   7  16      657.89      704.07     47.45 o 
 -17   7  16       10.83      -16.10     66.78 o 
 -15   7  16        1.81       28.36     24.38 o 
 -13   7  16      924.26     1118.09     58.63 o 
 -11   7  16      124.56      167.57     30.44 o 
  -9   7  16       82.21       97.13     49.02 o 
  -7   7  16      127.47      157.94     19.10 o 
  -5   7  16      101.53       83.34     21.78 o 
  -3   7  16      423.95      382.32     21.02 o 
  -1   7  16      352.04      324.85     19.53 o 
   1   7  16     1263.86     1399.75     39.26 o 
   3   7  16       29.89       29.89     17.67 o 
   5   7  16     1077.18     1204.63     66.97 o 
   7   7  16      499.70      504.83     26.92 o 
   9   7  16       30.65        8.30     17.73 o 
  11   7  16     1045.05      987.07     49.90 o 
  13   7  16       18.67        5.48     26.30 o 
 -20   8  16       26.27      -23.85     46.51 o 
 -18   8  16        5.71      -18.23     29.10 o 
 -16   8  16       59.18      129.98     37.88 o 
 -14   8  16      169.87      197.71     39.45 o 
 -12   8  16       62.86       73.10     38.91 o 
 -10   8  16      186.75      243.39     29.62 o 
  -8   8  16       61.19       63.56     16.86 o 
  -6   8  16        6.04       -5.42     15.38 o 
  -4   8  16      141.88      147.33     35.81 o 
  -2   8  16       92.73      129.14     19.75 o 
   0   8  16       11.74      -17.11     17.11 o 
   2   8  16      270.58      305.67     37.06 o 
   4   8  16      755.37      838.82     30.06 o 
   6   8  16        5.74       19.85     17.56 o 
   8   8  16       58.73        2.55     20.62 o 
  10   8  16       30.37       -2.73     26.41 o 
  12   8  16       64.61       65.75     55.20 o 
 -19   9  16      811.31      859.20     94.02 o 
 -17   9  16        3.21       60.14     39.54 o 
 -15   9  16        6.52       37.04     24.19 o 
 -13   9  16      679.91      736.78     42.25 o 
 -11   9  16        4.25      -20.34     20.34 o 
  -9   9  16        7.12       55.43     17.12 o 
  -7   9  16      487.70      484.02     51.06 o 
  -5   9  16      564.82      565.37     23.74 o 
  -3   9  16      703.23      687.10     32.83 o 
  -1   9  16      241.49      196.89     16.19 o 
   1   9  16        1.11       -2.28     26.64 o 
   3   9  16      111.11      131.82     47.98 o 
   5   9  16        2.14       10.90     17.54 o 
   7   9  16      654.22      674.84     34.87 o 
   9   9  16       38.69       45.92     25.99 o 
  11   9  16      598.23      534.14    104.85 o 
 -18  10  16      606.91      568.85     58.56 o 
 -16  10  16      522.71      623.93     91.61 o 
 -14  10  16       18.08      -28.81     31.13 o 
 -12  10  16      153.44      127.30     58.72 o 
 -10  10  16        0.72       49.23     27.36 o 
  -8  10  16      266.06      324.28     44.85 o 
  -6  10  16        6.26       14.58     22.04 o 
  -4  10  16      346.34      381.42     24.75 o 
  -2  10  16        5.14       10.38     14.69 o 
   0  10  16        1.86       -9.96     13.36 o 
   2  10  16       84.25       71.67     16.10 o 
   4  10  16       30.40       46.41     24.82 o 
   6  10  16      196.81      158.43     34.11 o 
   8  10  16       10.21       24.45     35.53 o 
  10  10  16       78.93       13.22     28.78 o 
 -15  11  16      132.58       63.90     45.25 o 
 -13  11  16      205.11      157.34     29.44 o 
 -11  11  16       61.00       93.61     28.40 o 
  -9  11  16        0.23        1.70     16.33 o 
  -7  11  16        0.57        4.04     38.63 o 
  -5  11  16       74.73       75.62     18.58 o 
  -3  11  16       72.32       50.76     22.05 o 
  -1  11  16        0.26        3.95     18.55 o 
   1  11  16       90.40       59.26     16.47 o 
   3  11  16       55.69       19.98     27.90 o 
   5  11  16       70.18       71.89     33.93 o 
   7  11  16        0.03      -19.20     19.20 o 
 -14  12  16       89.20       44.44     36.40 o 
 -12  12  16      226.44      177.20     28.40 o 
 -10  12  16      482.09      435.66     61.67 o 
  -8  12  16      216.09      243.70    112.85 o 
  -6  12  16      301.28      300.81     51.66 o 
  -4  12  16      273.91      226.01     53.63 o 
  -2  12  16      631.10      599.51     35.76 o 
   0  12  16       60.75       38.54     17.92 o 
   2  12  16      263.05      215.77     22.03 o 
   4  12  16      139.11      117.28     28.15 o 
   6  12  16       25.96      -12.91     23.19 o 
  -9  13  16       47.99       58.97     36.03 o 
  -7  13  16        5.65        1.94     20.98 o 
  -5  13  16       94.64       38.83     36.15 o 
  -3  13  16      507.52      506.59     42.96 o 
  -1  13  16       23.52       44.94     37.28 o 
   1  13  16       22.15       54.61     54.04 o 
 -23   1  17      145.53      148.32     22.82 o 
 -21   1  17      312.36      287.48     20.05 o 
 -19   1  17      301.69      265.06     17.63 o 
 -17   1  17      158.66      156.21     27.37 o 
 -15   1  17      625.21      640.79     21.85 o 
 -13   1  17     3535.00     3729.17     74.61 o 
 -11   1  17       96.25      114.31     12.64 o 
  -9   1  17        6.19       -1.21     10.91 o 
  -7   1  17      628.73      613.97     20.60 o 
  -5   1  17      170.83      221.18     12.83 o 
  -3   1  17        4.22       22.63      9.06 o 
  -1   1  17       60.11       63.31     13.40 o 
   1   1  17       85.90      134.77     27.55 o 
   3   1  17      279.35      286.60     20.41 o 
   5   1  17       66.36       64.19     15.35 o 
   7   1  17       15.35        7.86     11.75 o 
   9   1  17        4.53       21.17     16.76 o 
  11   1  17       10.97       25.09     33.20 o 
  13   1  17      370.75      323.11     28.88 o 
  15   1  17      177.62      111.22     25.92 o 
 -22   2  17       11.77       25.02     39.79 o 
 -20   2  17        8.86        0.60     16.31 o 
 -18   2  17        0.07       12.94     39.26 o 
 -16   2  17       84.98       84.07     11.97 o 
 -14   2  17       25.22       60.18     15.44 o 
 -12   2  17      308.79      275.08     25.33 o 
 -10   2  17       43.40       39.00     18.53 o 
  -8   2  17       41.88        7.34     14.80 o 
  -6   2  17        2.10       -5.40     14.21 o 
  -4   2  17      107.00      138.30     19.30 o 
  -2   2  17      841.00      891.14     36.15 o 
   0   2  17       46.84       51.81     16.20 o 
   2   2  17      476.67      563.41     22.83 o 
   4   2  17       25.95        4.21     14.90 o 
   6   2  17      888.39      895.26     35.86 o 
   8   2  17      601.94      752.78     51.59 o 
  10   2  17     1336.89     1370.52     56.73 o 
  12   2  17      994.35      959.78     53.38 o 
  14   2  17        0.01       33.20     27.74 o 
 -23   3  17      392.01      329.69     29.19 o 
 -21   3  17      291.03      273.40     28.04 o 
 -19   3  17      274.19      276.27     31.29 o 
 -17   3  17       29.70       49.40     18.35 o 
 -15   3  17       64.04       71.57     14.96 o 
 -13   3  17        1.19       -6.82     22.91 o 
 -11   3  17       14.52       13.72     13.53 o 
  -9   3  17      499.28      501.22     23.01 o 
  -7   3  17      743.03      845.45     47.36 o 
  -5   3  17      268.48      263.90     21.50 o 
  -3   3  17      103.38      102.12     16.08 o 
  -1   3  17      101.96       95.29     18.45 o 
   1   3  17      140.07      146.49     15.47 o 
   3   3  17      143.13      129.84     31.92 o 
   5   3  17      228.10      236.05     22.15 o 
   7   3  17      185.55      214.61     42.40 o 
   9   3  17      361.59      381.37     47.61 o 
  11   3  17      216.39      179.18     26.09 o 
  13   3  17       51.91       11.24     30.47 o 
 -22   4  17      183.80      209.61     28.56 o 
 -20   4  17      115.53      122.79     37.16 o 
 -18   4  17        0.86       21.38     29.02 o 
 -16   4  17       33.13       34.53     32.70 o 
 -14   4  17       69.32       84.63     22.12 o 
 -12   4  17      608.87      603.82     26.19 o 
 -10   4  17        3.37        7.81     15.43 o 
  -8   4  17       63.74       73.98     47.76 o 
  -6   4  17       14.88       26.76     24.16 o 
  -4   4  17      746.18      751.52     28.90 o 
  -2   4  17      168.83      177.81     16.01 o 
   0   4  17       76.94       96.42     19.98 o 
   2   4  17     2917.63     3246.08    108.93 o 
   4   4  17      362.69      413.78     22.80 o 
   6   4  17      276.71      336.03     62.99 o 
   8   4  17      605.69      576.91     31.30 o 
  10   4  17     1194.12     1201.88     83.26 o 
  12   4  17        2.63       -9.27     35.40 o 
  14   4  17     1301.50     1162.61     88.81 o 
 -21   5  17      127.82       95.22     28.81 o 
 -19   5  17      174.81      196.94     73.59 o 
 -17   5  17      299.73      351.40     27.04 o 
 -15   5  17      105.98      134.80     26.99 o 
 -13   5  17      352.71      408.62     57.34 o 
 -11   5  17      131.23      158.15     20.01 o 
  -9   5  17        0.91        2.58     28.62 o 
  -7   5  17       39.88       46.23     16.73 o 
  -5   5  17       22.71       12.67     14.69 o 
  -3   5  17       48.95       62.71     16.51 o 
  -1   5  17      207.50      249.52     29.22 o 
   1   5  17        0.81        0.93     20.74 o 
   3   5  17       48.34       50.61     18.08 o 
   5   5  17      219.03      141.84     20.01 o 
   7   5  17       15.92       38.71     17.75 o 
   9   5  17      284.87      262.87     23.57 o 
  11   5  17        0.09      -13.33     20.52 o 
  13   5  17       12.20       27.68     44.56 o 
 -20   6  17      788.56      754.83     44.06 o 
 -18   6  17       32.77       15.36     25.67 o 
 -16   6  17       47.24       11.61     24.37 o 
 -14   6  17      812.76      916.28     51.12 o 
 -12   6  17       11.39       16.38     34.24 o 
 -10   6  17      607.20      630.23    136.14 o 
  -8   6  17       30.09       22.33     20.02 o 
  -6   6  17      995.65     1048.25     34.18 o 
  -4   6  17      309.31      281.37     32.04 o 
  -2   6  17       25.32       30.40     20.76 o 
   0   6  17       17.81       40.14     15.35 o 
   2   6  17     1050.46     1065.33     42.15 o 
   4   6  17     2340.87     2434.20     99.83 o 
   6   6  17        8.69       52.17     23.14 o 
   8   6  17     1347.89     1405.43     88.59 o 
  10   6  17      629.12      659.12     32.76 o 
  12   6  17      155.39       77.77     47.70 o 
 -19   7  17      513.20      575.15     52.35 o 
 -17   7  17       40.71       11.57     24.09 o 
 -15   7  17       64.80      129.66     43.56 o 
 -13   7  17        0.79        5.91     31.60 o 
 -11   7  17      298.76      337.34     29.73 o 
  -9   7  17       11.13       20.30     22.56 o 
  -7   7  17      249.28      328.33     19.42 o 
  -5   7  17       65.31       40.56     20.37 o 
  -3   7  17      333.82      333.20     80.06 o 
  -1   7  17       19.24       -8.56     16.75 o 
   1   7  17       49.72       59.51     16.66 o 
   3   7  17      521.49      489.53     27.06 o 
   5   7  17      121.36      160.78     37.38 o 
   7   7  17      901.93      939.75     52.19 o 
   9   7  17       77.61      106.14     34.27 o 
  11   7  17       97.54      125.41     47.14 o 
 -18   8  17      184.79      161.05     47.14 o 
 -16   8  17      336.90      319.36     30.33 o 
 -14   8  17      237.04      195.61     28.84 o 
 -12   8  17       30.85       18.63     23.83 o 
 -10   8  17       71.73      107.67     30.17 o 
  -8   8  17      562.36      581.43     41.81 o 
  -6   8  17       63.52       29.27     28.90 o 
  -4   8  17     1945.94     2045.60    122.96 o 
  -2   8  17      116.21      101.83     16.35 o 
   0   8  17       22.69       37.39     20.02 o 
   2   8  17      636.00      668.41     35.14 o 
   4   8  17      160.50      173.63     19.73 o 
   6   8  17       12.46       66.89     25.96 o 
   8   8  17      924.39      863.56     43.90 o 
  10   8  17      215.05      206.81     41.80 o 
 -17   9  17       12.55        9.98     26.24 o 
 -15   9  17      336.16      341.19     90.89 o 
 -13   9  17      283.24      373.57     44.97 o 
 -11   9  17       11.60       10.90     43.94 o 
  -9   9  17       39.41       -6.99     35.25 o 
  -7   9  17       45.88       43.97     29.03 o 
  -5   9  17        3.05       72.11     30.88 o 
  -3   9  17      769.67      695.88     60.76 o 
  -1   9  17      456.36      552.72     29.78 o 
   1   9  17       10.75       29.87     21.33 o 
   3   9  17        0.54       15.38     21.25 o 
   5   9  17       32.71       26.72     18.93 o 
   7   9  17       13.52      -36.72     36.72 o 
 -14  10  17        2.38       48.83     51.47 o 
 -12  10  17      201.35      165.74     41.55 o 
 -10  10  17      278.43      238.22     34.20 o 
  -8  10  17       20.66       40.44     23.78 o 
  -6  10  17        2.45       15.76     32.29 o 
  -4  10  17      587.97      620.37     55.92 o 
  -2  10  17      243.31      313.44     42.62 o 
   0  10  17       74.64       77.13     22.83 o 
   2  10  17      500.87      462.05     32.41 o 
   4  10  17       26.47       12.76     33.30 o 
   6  10  17       43.50       69.61     29.69 o 
 -11  11  17       18.28       67.10     40.61 o 
  -9  11  17      539.64      553.41     56.55 o 
  -7  11  17     1016.26     1057.48     71.68 o 
  -5  11  17        7.70        6.28     18.83 o 
  -3  11  17      903.32      778.63     52.30 o 
  -1  11  17       27.63      -14.30     34.69 o 
   1  11  17      109.46       43.72     28.94 o 
   3  11  17        7.03       27.68     18.96 o 
  -8  12  17       30.01        1.88     30.25 o 
  -6  12  17      220.86      267.63     52.47 o 
  -4  12  17       11.31      -43.75     43.75 o 
  -2  12  17       31.40       79.52     27.68 o 
 -20   0  18      121.82       79.52     29.94 o 
 -18   0  18      164.65      135.14     19.21 o 
 -16   0  18      269.93      245.98     21.21 o 
 -14   0  18      710.08      663.31     33.58 o 
 -12   0  18      571.09      474.01     26.17 o 
 -10   0  18     1558.05     1641.14     48.71 o 
  -8   0  18      326.27      326.26     24.42 o 
  -6   0  18      540.91      525.48     25.29 o 
  -4   0  18      337.78      354.00     19.77 o 
  -2   0  18       79.54      105.01     30.82 o 
   0   0  18       14.97       -7.59     27.74 o 
   2   0  18      982.17      996.47     50.59 o 
   4   0  18       55.96       20.09     51.47 o 
   6   0  18      171.07      338.18     47.89 o 
   8   0  18        1.60       15.69     36.28 o 
  10   0  18       94.29       65.90     33.77 o 
 -21   1  18        4.21       47.83     25.61 o 
 -19   1  18      334.96      358.09     56.36 o 
 -17   1  18        5.98        9.35     21.91 o 
 -15   1  18       23.12       20.57     32.89 o 
 -13   1  18        6.98       20.46     15.41 o 
 -11   1  18      639.94      606.32     25.99 o 
  -9   1  18       24.47       25.69     50.53 o 
  -7   1  18       44.68       53.15     15.73 o 
  -5   1  18        8.01        5.85     26.68 o 
  -3   1  18       22.16       33.19     15.32 o 
  -1   1  18      122.33      151.79     16.22 o 
   1   1  18       67.30      107.26     18.16 o 
   3   1  18       21.64       17.37     20.63 o 
   5   1  18       71.61       71.15     26.42 o 
   7   1  18      323.02      347.91     23.91 o 
   9   1  18      144.02      159.27     21.10 o 
  11   1  18       10.69       17.51     17.64 o 
 -20   2  18        1.37       -7.63     25.08 o 
 -18   2  18       13.36        1.66     25.31 o 
 -16   2  18      473.83      382.18     23.72 o 
 -14   2  18      111.05       93.04     19.65 o 
 -12   2  18      304.21      298.25     44.12 o 
 -10   2  18      656.00      655.88     35.62 o 
  -8   2  18      469.48      471.78     84.20 o 
  -6   2  18        0.45      -13.76     13.76 o 
  -4   2  18      495.05      482.96     35.93 o 
  -2   2  18        6.15       13.59     41.39 o 
   0   2  18      283.68      263.91     18.50 o 
   2   2  18      482.20      421.55     21.30 o 
   4   2  18       44.68       35.24     16.41 o 
   6   2  18      209.04      221.12     74.79 o 
   8   2  18      227.30      147.58     22.45 o 
  10   2  18       23.88      -35.21     39.26 o 
  12   2  18      159.45      138.65     28.31 o 
 -19   3  18       39.57       53.91     20.14 o 
 -17   3  18       27.18       20.13     21.97 o 
 -15   3  18      313.54      379.22     53.95 o 
 -13   3  18        5.88        5.95     35.65 o 
 -11   3  18      175.51      186.99     33.89 o 
  -9   3  18       35.23       44.09     16.76 o 
  -7   3  18        4.29       -1.31     18.91 o 
  -5   3  18      163.32      177.43     45.60 o 
  -3   3  18      182.04      203.75     20.62 o 
  -1   3  18       62.51       55.43     16.44 o 
   1   3  18       13.57      -19.56     32.04 o 
   3   3  18     1703.88     1851.81     64.57 o 
   5   3  18       19.16        2.53     29.22 o 
   7   3  18      217.12      235.65     23.90 o 
   9   3  18       91.11       47.30     92.80 o 
  11   3  18      433.64      388.77     49.40 o 
 -20   4  18      163.15      142.22     29.41 o 
 -18   4  18       34.73       60.84     20.65 o 
 -16   4  18      342.03      339.04     29.33 o 
 -14   4  18       50.66      109.95     23.74 o 
 -12   4  18        8.86       -6.18     28.31 o 
 -10   4  18      167.32      159.67     17.36 o 
  -8   4  18      310.53      301.98     23.59 o 
  -6   4  18      364.46      368.68     21.40 o 
  -4   4  18      402.69      343.16     41.65 o 
  -2   4  18       88.26       80.86     21.69 o 
   0   4  18      283.30      314.31     20.03 o 
   2   4  18       26.84       13.66     14.17 o 
   4   4  18        4.70        2.09     17.30 o 
   6   4  18      798.79      765.13     36.57 o 
   8   4  18        2.79       13.39     20.23 o 
  10   4  18       68.42        9.98     56.30 o 
 -19   5  18       60.14       40.99     28.05 o 
 -17   5  18       95.33       98.87     22.60 o 
 -15   5  18      222.29      152.42     26.65 o 
 -13   5  18      181.25      241.37     31.57 o 
 -11   5  18       38.13        7.38     27.30 o 
  -9   5  18       51.83       70.74     54.17 o 
  -7   5  18       91.13      102.61     19.30 o 
  -5   5  18       68.37       50.27     29.88 o 
  -3   5  18      452.38      445.95     27.13 o 
  -1   5  18      140.39      142.92     17.25 o 
   1   5  18      202.26      201.79     34.33 o 
   3   5  18      389.03      463.10    116.53 o 
   5   5  18      715.78      790.99     38.29 o 
   7   5  18     1007.34      961.94     78.21 o 
   9   5  18       62.39       19.46     27.62 o 
 -18   6  18      133.82       28.39     59.60 o 
 -16   6  18      424.92      373.96     42.08 o 
 -14   6  18        2.16       18.55     27.53 o 
 -12   6  18       30.85       45.24     29.54 o 
 -10   6  18        1.51       41.70     27.83 o 
  -8   6  18        5.32       32.29     38.66 o 
  -6   6  18       71.44       81.39     17.40 o 
  -4   6  18      769.40      795.36     74.31 o 
  -2   6  18       83.95      107.98     15.88 o 
   0   6  18      189.60      228.82     29.94 o 
   2   6  18       17.49       25.86     20.61 o 
   4   6  18       42.20       45.29     20.90 o 
   6   6  18        3.27       12.02     17.45 o 
   8   6  18       62.35       77.77     23.85 o 
 -17   7  18      119.46      165.20     47.01 o 
 -15   7  18      114.72      160.60     24.64 o 
 -13   7  18        0.07      -19.80     19.80 o 
 -11   7  18       25.41       27.46     30.39 o 
  -9   7  18      109.79      128.72     25.79 o 
  -7   7  18     1354.16     1490.40     61.30 o 
  -5   7  18     1155.19     1231.57     92.61 o 
  -3   7  18      395.83      398.72     61.64 o 
  -1   7  18     1646.47     1692.13     85.49 o 
   1   7  18     1445.58     1499.90     75.60 o 
   3   7  18      122.11      126.73     21.02 o 
   5   7  18      314.10      283.68     28.90 o 
   7   7  18      126.90       89.69     23.73 o 
 -14   8  18      103.82      153.78     49.08 o 
 -12   8  18      367.70      333.02     33.15 o 
 -10   8  18      236.44      282.12     30.60 o 
  -8   8  18        8.33       21.12     22.81 o 
  -6   8  18      254.30      225.98     27.57 o 
  -4   8  18        5.52       -5.05     15.82 o 
  -2   8  18     1225.28     1191.41    101.84 o 
   0   8  18        0.08       20.31     32.26 o 
   2   8  18      477.36      463.20     26.46 o 
   4   8  18        3.52       11.30     23.91 o 
   6   8  18       19.00       -8.16     28.94 o 
 -13   9  18       32.90       42.74     50.78 o 
 -11   9  18       23.81       86.37     46.57 o 
  -9   9  18      801.40      731.47     51.84 o 
  -7   9  18      546.89      522.32     41.27 o 
  -5   9  18      647.74      639.21     55.74 o 
  -3   9  18       95.42       88.47     25.74 o 
  -1   9  18      113.26       89.12     20.32 o 
   1   9  18      127.39       30.09     62.20 o 
   3   9  18      103.75       96.47     33.96 o 
 -10  10  18      229.93      191.25     47.14 o 
  -8  10  18      378.99      304.04     49.77 o 
  -6  10  18       43.76       57.62     34.58 o 
  -4  10  18     1355.92     1378.53    111.60 o 
  -2  10  18      123.84      145.81     32.70 o 
   0  10  18       15.19        5.65     27.05 o 
 -17   1  19       83.39      110.13     17.76 o 
 -15   1  19      331.89      251.40     20.75 o 
 -13   1  19      265.76      260.97     34.05 o 
 -11   1  19        3.97       20.61     14.57 o 
  -9   1  19      370.71      381.13     30.77 o 
  -7   1  19      603.71      651.91     39.52 o 
  -5   1  19      161.91      212.38     27.26 o 
  -3   1  19       40.34       30.43     22.75 o 
  -1   1  19      986.21      966.52     50.09 o 
   1   1  19       16.73       45.58     30.69 o 
   3   1  19     1215.02     1269.92     65.03 o 
   5   1  19      255.16      243.37     42.71 o 
   7   1  19      810.69      784.51     77.20 o 
 -18   2  19       15.20       32.81     19.49 o 
 -16   2  19      562.82      479.22     40.55 o 
 -14   2  19       10.63       -1.35     14.09 o 
 -12   2  19      553.27      557.80     58.22 o 
 -10   2  19       73.17       71.79     48.77 o 
  -8   2  19       62.74       46.70     16.01 o 
  -6   2  19       62.58       46.03     12.68 o 
  -4   2  19        4.43       35.32     15.05 o 
  -2   2  19        5.80       -5.61     58.12 o 
   0   2  19       35.65       38.86     23.29 o 
   2   2  19      168.31      144.78     20.68 o 
   4   2  19      195.35      179.91     25.48 o 
   6   2  19        0.24       10.61     20.71 o 
 -17   3  19      223.52      162.94     27.14 o 
 -15   3  19      572.50      480.81     69.58 o 
 -13   3  19       18.89       -1.27     21.90 o 
 -11   3  19       72.46       19.65     22.56 o 
  -9   3  19       52.22       25.03     65.75 o 
  -7   3  19      401.52      375.47     26.73 o 
  -5   3  19       59.14       86.52     27.84 o 
  -3   3  19      856.02      821.00     83.32 o 
  -1   3  19      625.93      633.22     60.13 o 
   1   3  19      199.34      184.33     34.08 o 
   3   3  19      114.16      125.67     24.89 o 
   5   3  19      305.90      268.67     64.96 o 
   7   3  19       79.19       63.90     27.62 o 
 -16   4  19      493.75      445.87     36.88 o 
 -14   4  19      313.20      217.15     36.84 o 
 -12   4  19       29.90       33.62     27.65 o 
 -10   4  19       68.79       63.67     16.89 o 
  -8   4  19       48.07       74.62     20.03 o 
  -6   4  19       65.90       66.76     18.22 o 
  -4   4  19      364.96      381.97     49.37 o 
  -2   4  19       18.99      -10.05     24.33 o 
   0   4  19      139.00      148.27     18.58 o 
   2   4  19       22.53       36.17     20.47 o 
   4   4  19      167.82      150.98     23.29 o 
   6   4  19      135.53      135.14     30.32 o 
 -15   5  19      126.99       93.28     26.64 o 
 -13   5  19      248.03      242.71     31.94 o 
 -11   5  19       32.86       23.47     69.36 o 
  -9   5  19      551.86      528.45     36.88 o 
  -7   5  19      477.75      431.74     31.89 o 
  -5   5  19        1.24      -20.06     20.06 o 
  -3   5  19      174.97      203.37     29.53 o 
  -1   5  19      322.01      343.46     29.02 o 
   1   5  19        6.14       17.82     17.11 o 
   3   5  19       28.48       17.50     60.48 o 
   5   5  19       12.40       46.45     21.15 o 
 -14   6  19       85.25       99.92     47.07 o 
 -12   6  19      543.88      604.99     81.97 o 
 -10   6  19       63.12       48.02     26.58 o 
  -8   6  19        0.21        0.39     23.69 o 
  -6   6  19      220.10      177.49     19.90 o 
  -4   6  19       15.63        8.41     37.97 o 
  -2   6  19       49.26       95.32     57.81 o 
   0   6  19      294.07      272.41     39.32 o 
   2   6  19      480.07      456.76     50.93 o 
   4   6  19       24.48       55.36     29.44 o 
 -13   7  19       16.39       67.10     38.98 o 
 -11   7  19        0.00       16.26     38.79 o 
  -9   7  19        2.81      -28.01     28.01 o 
  -7   7  19        0.03      -35.61     51.41 o 
  -5   7  19        0.37        0.63     34.96 o 
  -3   7  19       22.18       57.24     25.80 o 
  -1   7  19       44.43       34.65     33.58 o 
   1   7  19      128.10       89.69     26.55 o 
   3   7  19       25.86       40.17     24.48 o 
 -10   8  19       36.43        5.65     53.41 o 
  -8   8  19       47.79       62.70     51.59 o 
  -6   8  19     1013.28     1176.36     94.53 o 
  -4   8  19       18.91       95.47     67.10 o 
  -2   8  19       89.72      102.43     25.86 o 
   0   8  19      188.49      114.42     27.87 o 
 -14   0  20        0.00       20.78     32.01 o 
 -12   0  20      927.35      814.26     61.51 o 
 -10   0  20      360.33      287.66     39.10 o 
  -8   0  20      251.38      245.98     36.91 o 
  -6   0  20        0.58      -31.51     42.74 o 
  -4   0  20      783.84      715.91     60.32 o 
  -2   0  20        7.62       55.36     51.09 o 
   0   0  20      901.48      931.13     70.36 o 
   2   0  20     1239.47     1012.35     86.11 o 
 -13   1  20      324.88      237.31     39.89 o 
 -11   1  20        2.40        1.07     34.67 o 
  -9   1  20       42.46       77.50     31.98 o 
  -7   1  20       71.41       97.01     28.18 o 
  -5   1  20       74.14       92.95     28.53 o 
  -3   1  20      166.06      203.07     32.52 o 
  -1   1  20        6.81       -6.75     33.41 o 
   1   1  20        3.47      -22.66     64.65 o 
 -14   2  20      830.43      703.92     57.18 o 
 -12   2  20       77.87       95.30     24.65 o 
 -10   2  20      901.34      887.90     49.01 o 
  -8   2  20      147.32      112.33     28.17 o 
  -6   2  20      993.45      981.31     94.15 o 
  -4   2  20      555.17      603.69     37.28 o 
  -2   2  20       13.32      -21.77     21.77 o 
   0   2  20      754.88      850.84     80.28 o 
   2   2  20      253.42      120.95     60.63 o 
 -13   3  20       77.33       59.22     26.66 o 
 -11   3  20        0.05      -30.48     33.27 o 
  -9   3  20       95.46       81.52     20.62 o 
  -7   3  20       31.47       18.23     28.50 o 
  -5   3  20       85.63       76.03     30.60 o 
  -3   3  20        0.27        7.80     18.14 o 
  -1   3  20      307.48      217.11     26.84 o 
   1   3  20       15.89        8.16     28.94 o 
 -12   4  20      517.39      342.38     61.79 o 
 -10   4  20      148.62      144.33     89.66 o 
  -8   4  20      122.52      108.06     64.40 o 
  -6   4  20      562.14      499.49     67.57 o 
  -4   4  20      781.45      813.09     51.84 o 
  -2   4  20      396.57      317.77     33.93 o 
   0   4  20      233.91      234.31     32.95 o 
   2   4  20      884.07      690.68     47.39 o 
 -11   5  20        9.14      -16.88     52.72 o 
  -9   5  20       87.66       92.08     24.54 o 
  -7   5  20        0.68       -4.46     21.40 o 
  -5   5  20      102.80      114.42     21.97 o 
  -3   5  20        6.04        4.96     20.02 o 
  -1   5  20       50.63       45.76     31.89 o 
   1   5  20      126.97       83.60     31.63 o 
  -8   6  20       19.39       70.42     41.61 o 
  -6   6  20      556.27      515.18     55.74 o 
  -4   6  20      113.71       80.47     20.65 o 
  -2   6  20      138.49      126.54     24.79 o 
                                                 
